# Supplementary material for: Abundance-biased codon diversification prevents recombination in AAV production and ensures robust in vivo expression of functional FRET sensors
Source: Commun Biol. 2025 Aug 19;8:1244. doi: 10.1038/s42003-025-08677-6 (PMC12365220; doi:10.1038/s42003-025-08677-6)
Supplement: Supplementary file 3 — Supplementary Data 1 [file 42003_2025_8677_MOESM3_ESM.xlsx]

## Sheet: Figure1e
ECFP/Citrine	mseCFP/cp173Venus	mTFP/Venus
221	148	22
192	91	21
117	85	15
99	79	15
28	73	12
20	58	11
11	54	11
11	52	10
10	26	10
10	11	10
10	11	10
10	10	10
10	10	10
10	10	10
9	10	10
9	9	9
9	9	9
9	9	9
9	9	9
9	9	9
9	9	9
9	9	9
9	9	9
9	9	9
9	9	9
9	9	9
9	9	9
8	9	9
8	9	9
8	9	9
8	9	9
8	8	9
8	8	8
8	8	8
8	8	8
8	8	8
8	8	8
8	8	8
8	8	8
8	8	8
8	8	8
8	8	8
8	8	8
8	8	8
8	8	8
8	8	8
8	8	8
8	8	8
8	8	8
8	8	8
8	8	8
8	8	8
8	8	8
7	8	8
7	8	7
7	8	7
7	7	7
7	7	7
7	7	7
7	7	7
7	7	7
7	7	7
7	7	7
7	7	7
7	7	7
7	7	7
7	7	7
7	7	7
7	7	7
7	7	7
7	7	7
7	7	7
7	7	7
7	7	7
7	7	7
7	7	7
7	7	7
7	7	7
7	7	7
7	7	7
7	7	7
7	7	7
7	7	7
7	7	7
7	7	7
7	7	7
7	7	7
7	7	7
7	7	7
7	7	7
7	7	7
7	7	7
7	7	7
7	7	7
7	7	7
7	7	7
7	7	7
7	7	7
7	7	7
7	7	7
7	7	7
7	7	7
7	7	7
7	7	7
7	7	7
7	7	7
7	7	7
7	7	7
7	7	7
7	7	7
7	7	7
7	7	7
7	7	7
7	7	7
7	7	7
7	7	7
7	7	7
7	7	7
7	7	7
7	7	7
7	7	7
7	7	7
7	7	7
7	7	7
7	7	6
7	7	6
7	7	6
7	7	6
6	7	6
6	7	6
6	6	6
6	6	6
6	6	6
6	6	6
6	6	6
6	6	6
6	6	6
6	6	6
6	6	6
6	6	6
6	6	6
6	6	6
6	6	6
6	6	6
6	6	6
6	6	6
6	6	6
6	6	6
6	6	6
6	6	6
6	6	6
6	6	6
6	6	6
6	6	6
6	6	6
6	6	6
6	6	6
6	6	6
6	6	6
6	6	6
6	6	6
6	6	6
6	6	6
6	6	6
6	6	6
6	6	6
6	6	6
6	6	6
6	6	6
6	6	6
6	6	6
6	6	6
6	6	6
6	6	6
6	6	6
6	6	6
6	6	6
6	6	6
6	6	6
6	6	6
6	6	6
6	6	6
6	6	6
6	6	6
6	6	6
6	6	6
6	6	6
6	6	6
6	6	6
6	6	6
6	6	6
6	6	6
6	6	6
6	6	6
6	6	6
6	6	6
6	6	6
6	6	6
6	6	6
6	6	6
6	6	6
6	6	6
6	6	6
6	6	6
6	6	6
6	6	6
6	6	6
6	6	6
6	6	6
6	6	6
6	6	6
6	6	6
6	6	6
6	6	6
6	6	6
6	6	6
6	6	6
6	6	6
6	6	6
6	6	6
6	6	6
6	6	6
6	6	6
6	6	6
6	6	6
6	6	6
6	6	6
6	6	6
6	6	6
6	6	6
6	6	6
6	6	6
6	6	6
6	6	6
6	6	6
6	6	6
6	6	6
6	6	6
6	6	6
6	6	6
6	6	6
6	6	6
6	6	6
6	6	6
6	6	6
6	6	6
6	6	6
6	6	6
6	6	6
6	6	6
6	6	6
6	6	6
6	6	6
6	6	6
6	6	6
6	6	6
6	6	6
6	6	6
6	6	6
6	6	6
6	6	6
6	6	6
6	6	6
6	6	6
6	6	6
6	6	6
6	6	6
6	6	6
6	6	6
6	6	6
6	6	6
6	5	6
6	5	6
6	5	6
6	5	6
6	5	6
6	5	6
6	5	6
6	5	6
5	5	6
5	5	6
5	5	5
5	5	5
5	5	5
5	5	5
5	5	5
5	5	5
5	5	5
5	5	5
5	5	5
5	5	5
5	5	5
5	5	5
5	5	5
5	5	5
5	5	5
5	5	5
5	5	5
5	5	5
5	5	5
5	5	5
5	5	5
5	5	5
5	5	5
5	5	5
5	5	5
5	5	5
5	5	5
5	5	5
5	5	5
5	5	5
5	5	5
5	5	5
5	5	5
5	5	5
5	5	5
5	5	5
5	5	5
5	5	5
5	5	5
5	5	5
5	5	5
5	5	5
5	5	5
5	5	5
5	5	5
5	5	5
5	5	5
5	5	5
5	5	5
5	5	5
5	5	5
5	5	5
5	5	5
5	5	5
5	5	5
5	5	5
5	5	5
5	5	5
5	5	5
5	5	5
5	5	5
5	5	5
5	5	5
5	5	5
5	5	5
5	5	5
5	5	5
5	5	5
5	5	5
5	5	5
5	5	5
5	5	5
5	5	5
5	5	5
5	5	5
5	5	5
5	5	5
5	5	5
5	5	5
5	5	5
5	5	5
5	5	5
5	5	5
5	5	5
5	5	5
5	5	5
5	5	5
5	5	5
5	5	5
5	5	5
5	5	5
5	5	5
5	5	5
5	5	5
5	5	5
5	5	5
5	5	5
5	5	5
5	5	5
5	5	5
5	5	5
5	5	5
5	5	5
5	5	5
5	5	5
5	5	5
5	5	5
5	5	5
5	5	5
5	5	5
5	5	5
5	5	5
5	5	5
5	5	5
5	5	5
5	5	5
5	5	5
5	5	5
5	5	5
5	5	5
5	5	5
5	5	5
5	5	5
5	5	5
5	5	5
5	5	5
5	5	5
5	5	5
5	5	5
5	5	5
5	5	5
5	5	5
5	5	5
5	5	5
5	5	5
5	5	5
5	5	5
5	5	5
5	5	5
5	5	5
5	5	5
5	5	5
5	5	5
5	5	5
5	5	5
5	5	5
5	5	5
5	5	5
5	5	5
5	5	5
5	5	5
5	5	5
5	5	5
5	5	5
5	5	5
5	5	5
5	5	5
5	5	5
5	5	5
5	5	5
5	5	5
5	5	5
5	5	5
5	5	5
5	5	5
5	5	5
5	5	5
5	5	5
5	5	5
5	5	5
5	5	5
5	5	5
5	5	5
5	5	5
5	5	5
5	5	5
5	5	5
5	5	5
5	5	5
5	5	5
5	5	5
5	5	5
5	5	5
5	5	5
5	5	5
5	5	5
5	5	5
5	5	5
5	5	5
5	5	5
5	5	5
5	5	5
5	5	5
5	5	5
5	5	5
5	5	5
5	5	5
5	5	5
5	5	5
5	5	5
5	5	5
5	5	5
5	5	5
5	5	5
5	5	5
5	5	5
5	5	5
5	5	5
5	5	5
5	5	5
5	5	5
5	5	5
5	5	5
5	5	5
5	5	5
5	5	5
5	5	5
5	5	5
5	5	5
5	5	5
5	5	5
5	5	5
5	5	5
5	5	5
5	5	5
5	5	5
5	5	5
5	5	5
5	5	5
5	5	5
5	5	5
5	5	5
5	5	5
5	5	5
5	5	5
5	5	5
5	5	5
5	5	5
5	5	5
5	5	5
5	5	5
5	5	5
5	5	5
5	5	5
5	5	5
5	5	5
5	5	5
5	5	5
5	5	5
5	5	5
5	5	5
5	5	5
5	5	5
5	5	5
5	5	5
5	5	5
5	5	5
5	5	5
5	5	5
5	5	5
5	5	5
5	5	5
5	5	5
5	5	5
5	5	5
5	5	5
5	5	5
5	5	5
5	5	5
5	5	5
5	5	5
5	5	5
5	5	5
5	5	5
5	5	5
5	5	5
5	5	5
5	5	5
5	5	5
5	5	5
5	5	5
5	5	5
5	5	5
5	5	5
5	5	5
5	5	5
5	5	5
5	5	5
5	5	5
5	5	5
5	5	5
5	5	5
5	5	5
5	5	5
5	5	5
5	5	5
5	5	5
5	5	5
5	5	5
5	5	5
5	5	5
5	5	5
5	5	5
5	5	5
5	5	5
5	5	5
5	5	5
5	5	5
5	5	5
5	5	5
5	5	5
5	5	5
5	5	5
5	5	5
5	5	5
5	5	5
5	5	5
5	5	5
5	5	5
5	5	5
5	5	5
5	5	5
5	5	5
5	5	5
5	5	5
5	5	5
5	5	5
5	5	5
5	5	5
5	5	5
5	5	5
5	5	5
5	5	5
5	5	5
5	5	5
5	5	5
5	5	5
5	5	5
5	5	5
5	5	5
5	5	5
5	5	5
5	5	5
5	5	5
5	5	5
5	5	5
5	5	5
5	5	5
5	5	5
5	5	5
5	5	5
5	5	5
5	5	5
5	5	5
5	5	5
5	5	5
5	5	5
5	5	5
5	5	5
5	5	5
5	5	5
5	5	5
5	5	5
5	5	5
5	5	5
5	5	5
5	5	5
5	5	5
5	5	5
5	5	5
5	5	5
5	5	5
5	5	5
5	5	5
5	5	5
5	5	5
5	5	5
5	5	5
5	5	5
5	5	5
5	5	5
5	5	5
5	5	5
5	5	5
5	5	5
5	5	5
5	5	5
5	5	5
5	5	5
5	5	5
5	5	5
5	5	5
5	5	5
5	5	5
5	5	5
5	5	5
5	5	5
5	5	5
5	5	5
5	5	5
5	5	5
5	5	5
5	5	5
5	5	5
5	5	5
5	5	5
5	5	5
5	5	5
5	5	5
5	5	5
5	5	5
5	5	5
5	5	5
5	5	5
5	5	5
5	5	5
5	5	5
5	5	5
5	5	5
5	5	5
5	5	5
5	5	5
5	5	5
5	5	5
5	5	5
5	5	5
5	5	5
5	5	5
5	5	5
5	5	5
5	5	5
5	5	5
5	5	5
5	5	5
5	5	5
5	5	5
5	5	5
5	5	5
5	5	5
5	5	5
5	5	5
5	5	5
5	5	5
5	5	5
5	5	5
5	5	5
5	5	5
5	5	5
5	5	5
5	5	5
5	5	5
5	5	5
5	5	5
5	5	5
5	5	5
5	5	5
5	5	5
5	5	5
5	5	5
5	5	5
5	5	5
5	5	5
5	5	5
5	5	5
5	5	5
5	5	5
5	5	5
5	4	5
5	4	5
5	4	5
5	4	5
5	4	5
5	4	5
4	4	5
4	4	5
4	4	5
4	4	5
4	4	5
4	4	5
4	4	5
4	4	5
4	4	5
4	4	5
4	4	5
4	4	5
4	4	5
4	4	5
4	4	5
4	4	5
4	4	5
4	4	5
4	4	5
4	4	5
4	4	5
4	4	5
4	4	5
4	4	5
4	4	5
4	4	5
4	4	5
4	4	5
4	4	5
4	4	5
4	4	5
4	4	5
4	4	5
4	4	5
4	4	5
4	4	5
4	4	5
4	4	5
4	4	5
4	4	5
4	4	5
4	4	5
4	4	5
4	4	5
4	4	5
4	4	5
4	4	5
4	4	5
4	4	5
4	4	5
4	4	5
4	4	5
4	4	5
4	4	5
4	4	5
4	4	5
4	4	5
4	4	5
4	4	5
4	4	5
4	4	5
4	4	5
4	4	5
4	4	5
4	4	5
4	4	5
4	4	5
4	4	5
4	4	5
4	4	5
4	4	5
4	4	5
4	4	5
4	4	5
4	4	4
4	4	4
4	4	4
4	4	4
4	4	4
4	4	4
4	4	4
4	4	4
4	4	4
4	4	4
4	4	4
4	4	4
4	4	4
4	4	4
4	4	4
4	4	4
4	4	4
4	4	4
4	4	4
4	4	4
4	4	4
4	4	4
4	4	4
4	4	4
4	4	4
4	4	4
4	4	4
4	4	4
4	4	4
4	4	4
4	4	4
4	4	4
4	4	4
4	4	4
4	4	4
4	4	4
4	4	4
4	4	4
4	4	4
4	4	4
4	4	4
4	4	4
4	4	4
4	4	4
4	4	4
4	4	4
4	4	4
4	4	4
4	4	4
4	4	4
4	4	4
4	4	4
4	4	4
4	4	4
4	4	4
4	4	4
4	4	4
4	4	4
4	4	4
4	4	4
4	4	4
4	4	4
4	4	4
4	4	4
4	4	4
4	4	4
4	4	4
4	4	4
4	4	4
4	4	4
4	4	4
4	4	4
4	4	4
4	4	4
4	4	4
4	4	4
4	4	4
4	4	4
4	4	4
4	4	4
4	4	4
4	4	4
4	4	4
4	4	4
4	4	4
4	4	4
4	4	4
4	4	4
4	4	4
4	4	4
4	4	4
4	4	4
4	4	4
4	4	4
4	4	4
4	4	4
4	4	4
4	4	4
4	4	4
4	4	4
4	4	4
4	4	4
4	4	4
4	4	4
4	4	4
4	4	4
4	4	4
4	4	4
4	4	4
4	4	4
4	4	4
4	4	4
4	4	4
4	4	4
4	4	4
4	4	4
4	4	4
4	4	4
4	4	4
4	4	4
4	4	4
4	4	4
4	4	4
4	4	4
4	4	4
4	4	4
4	4	4
4	4	4
4	4	4
4	4	4
4	4	4
4	4	4
4	4	4
4	4	4
4	4	4
4	4	4
4	4	4
4	4	4
4	4	4
4	4	4
4	4	4
4	4	4
4	4	4
4	4	4
4	4	4
4	4	4
4	4	4
4	4	4
4	4	4
4	4	4
4	4	4
4	4	4
4	4	4
4	4	4
4	4	4
4	4	4
4	4	4
4	4	4
4	4	4
4	4	4
4	4	4
4	4	4
4	4	4
4	4	4
4	4	4
4	4	4
4	4	4
4	4	4
4	4	4
4	4	4
4	4	4
4	4	4
4	4	4
4	4	4
4	4	4
4	4	4
4	4	4
4	4	4
4	4	4
4	4	4
4	4	4
4	4	4
4	4	4
4	4	4
4	4	4
4	4	4
4	4	4
4	4	4
4	4	4
4	4	4
4	4	4
4	4	4
4	4	4
4	4	4
4	4	4
4	4	4
4	4	4
4	4	4
4	4	4
4	4	4
4	4	4
4	4	4
4	4	4
4	4	4
4	4	4
4	4	4
4	4	4
4	4	4
4	4	4
4	4	4
4	4	4
4	4	4
4	4	4
4	4	4
4	4	4
4	4	4
4	4	4
4	4	4
4	4	4
4	4	4
4	4	4
4	4	4
4	4	4
4	4	4
4	4	4
4	4	4
4	4	4
4	4	4
4	4	4
4	4	4
4	4	4
4	4	4
4	4	4
4	4	4
4	4	4
4	4	4
4	4	4
4	4	4
4	4	4
4	4	4
4	4	4
4	4	4
4	4	4
4	4	4
4	4	4
4	4	4
4	4	4
4	4	4
4	4	4
4	4	4
4	4	4
4	4	4
4	4	4
4	4	4
4	4	4
4	4	4
4	4	4
4	4	4
4	4	4
4	4	4
4	4	4
4	4	4
4	4	4
4	4	4
4	4	4
4	4	4
4	4	4
4	4	4
4	4	4
4	4	4
4	4	4
4	4	4
4	4	4
4	4	4
4	4	4
4	4	4
4	4	4
4	4	4
4	4	4
4	4	4
4	4	4
4	4	4
4	4	4
4	4	4
4	4	4
4	4	4
4	4	4
4	4	4
4	4	4
4	4	4
4	4	4
4	4	4
4	4	4
4	4	4
4	4	4
4	4	4
4	4	4
4	4	4
4	4	4
4	4	4
4	4	4
4	4	4
4	4	4
4	4	4
4	4	4
4	4	4
4	4	4
4	4	4
4	4	4
4	4	4
4	4	4
4	4	4
4	4	4
4	4	4
4	4	4
4	4	4
4	4	4
4	4	4
4	4	4
4	4	4
4	4	4
4	4	4
4	4	4
4	4	4
4	4	4
4	4	4
4	4	4
4	4	4
4	4	4
4	4	4
4	4	4
4	4	4
4	4	4
4	4	4
4	4	4
4	4	4
4	4	4
4	4	4
4	4	4
4	4	4
4	4	4
4	4	4
4	4	4
4	4	4
4	4	4
4	4	4
4	4	4
4	4	4
4	4	4
4	4	4
4	4	4
4	4	4
4	4	4
4	4	4
4	4	4
4	4	4
4	4	4
4	4	4
4	4	4
4	4	4
4	4	4
4	4	4
4	4	4
4	4	4
4	4	4
4	4	4
4	4	4
4	4	4
4	4	4
4	4	4
4	4	4
4	4	4
4	4	4
4	4	4
4	4	4
4	4	4
4	4	4
4	4	4
4	4	4
4	4	4
4	4	4
4	4	4
4	4	4
4	4	4
4	4	4
4	4	4
4	4	4
4	4	4
4	4	4
4	4	4
4	4	4
4	4	4
4	4	4
4	4	4
4	4	4
4	4	4
4	4	4
4	4	4
4	4	4
4	4	4
4	4	4
4	4	4
4	4	4
4	4	4
4	4	4
4	4	4
4	4	4
4	4	4
4	4	4
4	4	4
4	4	4
4	4	4
4	4	4
4	4	4
4	4	4
4	4	4
4	4	4
4	4	4
4	4	4
4	4	4
4	4	4
4	4	4
4	4	4
4	4	4
4	4	4
4	4	4
4	4	4
4	4	4
4	4	4
4	4	4
4	4	4
4	4	4
4	4	4
4	4	4
4	4	4
4	4	4
4	4	4
4	4	4
4	4	4
4	4	4
4	4	4
4	4	4
4	4	4
4	4	4
4	4	4
4	4	4
4	4	4
4	4	4
4	4	4
4	4	4
4	4	4
4	4	4
4	4	4
4	4	4
4	4	4
4	4	4
4	4	4
4	4	4
4	4	4
4	4	4
4	4	4
4	4	4
4	4	4
4	4	4
4	4	4
4	4	4
4	4	4
4	4	4
4	4	4
4	4	4
4	4	4
4	4	4
4	4	4
4	4	4
4	4	4
4	4	4
4	4	4
4	4	4
4	4	4
4	4	4
4	4	4
4	4	4
4	4	4
4	4	4
4	4	4
4	4	4
4	4	4
4	4	4
4	4	4
4	4	4
4	4	4
4	4	4
4	4	4
4	4	4
4	4	4
4	4	4
4	4	4
4	4	4
4	4	4
4	4	4
4	4	4
4	4	4
4	4	4
4	4	4
4	4	4
4	4	4
4	4	4
4	4	4
4	4	4
4	4	4
4	4	4
4	4	4
4	4	4
4	4	4
4	4	4
4	4	4
4	4	4
4	4	4
4	4	4
4	4	4
4	4	4
4	4	4
4	4	4
4	4	4
4	4	4
4	4	4
4	4	4
4	4	4
4	4	4
4	4	4
4	4	4
4	4	4
4	4	4
4	4	4
4	4	4
4	4	4
4	4	4
4	4	4
4	4	4
4	4	4
4	4	4
4	4	4
4	4	4
4	4	4
4	4	4
4	4	4
4	4	4
4	4	4
4	4	4
4	4	4
4	4	4
4	4	4
4	4	4
4	4	4
4	4	4
4	4	4
4	4	4
4	4	4
4	4	4
4	4	4
4	4	4
4	4	4
4	4	4
4	4	4
4	4	4
4	4	4
4	4	4
4	4	4
4	4	4
4	4	4
4	4	4
4	4	4
4	4	4
4	4	4
4	4	4
4	4	4
4	4	4
4	4	4
4	4	4
4	4	4
4	4	4
4	4	4
4	4	4
4	4	4
4	4	4
4	4	4
4	4	4
4	4	4
4	4	4
4	4	4
4	4	4
4	4	4
4	4	4
4	4	4
4	4	4
4	4	4
4	4	4
4	4	4
4	4	4
4	4	4
4	4	4
4	4	4
4	4	4
4	4	4
4	4	4
4	4	4
4	4	4
4	4	4
4	4	4
4	4	4
4	4	4
4	4	4
4	4	4
4	4	4
4	4	4
4	4	4
4	4	4
4	4	4
4	4	4
4	4	4
4	4	4
4	4	4
4	4	4
4	4	4
4	4	4
4	4	4
4	4	4
4	4	4
4	4	4
4	4	4
4	4	4
4	4	4
4	4	4
4	4	4
4	4	4
4	4	4
4	4	4
4	4	4
4	4	4
4	4	4
4	4	4
4	4	4
4	4	4
4	4	4
4	4	4
4	4	4
4	4	4
4	4	4
4	4	4
4	4	4
4	4	4
4	4	4
4	4	4
4	4	4
4	4	4
4	4	4
4	4	4
4	4	4
4	4	4
4	4	4
4	4	4
4	4	4
4	4	4
4	4	4
4	4	4
4	4	4
4	4	4
4	4	4
4	4	4
4	4	4
4	4	4
4	4	4
4	4	4
4	4	4
4	4	4
4	4	4
4	4	4
4	4	4
4	4	4
4	4	4
4	4	4
4	4	4
4	4	4
4	4	4
4	4	4
4	4	4
4	4	4
4	4	4
4	4	4
4	4	4
4	4	4
4	4	4
4	4	4
4	4	4
4	4	4
4	4	4
4	4	4
4	4	4
4	4	4
4	4	4
4	4	4
4	4	4
4	4	4
4	4	4
4	4	4
4	4	4
4	4	4
4	4	4
4	4	4
4	4	4
4	4	4
4	4	4
4	4	4
4	4	4
4	4	4
4	4	4
4	4	4
4	4	4
4	4	4
4	4	4
4	4	4
4	4	4
4	4	4
4	4	4
4	4	4
4	4	4
4	4	4
4	4	4
4	4	4
4	4	4
4	4	4
4	4	4
4	4	4
4	4	4
4	4	4
4	4	4
4	4	4
4	4	4
4	4	4
4	4	4
4	4	4
4	4	4
4	4	4
4	4	4
4	4	4
4	4	4
4	4	4
4	4	4
4	4	4
4	4	4
4	4	4
4	4	4
4	4	4
4	4	4
4	4	4
4	4	4
4	4	4
4	4	4
4	4	4
4	4	4
4	4	4
4	4	4
4	4	4
4	4	4
4	4	4
4	4	4
4	4	4
4	4	4
4	4	4
4	4	4
4	4	4
4	4	4
4	4	4
4	4	4
4	4	4
4	4	4
4	4	4
4	4	4
4	4	4
4	4	4
4	4	4
4	4	4
4	4	4
4	4	4
4	4	4
4	4	4
4	4	4
4	4	4
4	4	4
4	4	4
4	4	4
4	4	4
4	4	4
4	4	4
4	4	4
4	4	4
4	4	4
4	4	4
4	4	4
4	4	4
4	4	4
4	4	4
4	4	4
4	4	4
4	4	4
4	4	4
4	4	4
4	4	4
4	4	4
4	4	4
4	4	4
4	4	4
4	4	4
4	4	4
4	4	4
4	4	4
4	4	4
4	4	4
4	4	4
4	4	4
4	4	4
4	4	4
4	4	4
4	4	4
4	4	4
4	4	4
4	4	4
4	4	4
4	4	4
4	4	4
4	4	4
4	4	4
4	4	4
4	4	4
4	4	4
4	4	4
4	4	4
4	4	4
4	4	4
4	4	4
4	4	4
4	4	4
4	4	4
4	4	4
4	4	4
4	4	4
4	4	4
4	4	4
4	4	4
4	4	4
4	4	4
4	4	4
4	4	4
4	4	4
4	4	4
4	4	4
4	4	4
4	4	4
4	4	4
4	4	4
4	4	4
4	4	4
4	4	4
4	4	4
4	4	4
4	4	4
4	4	4
4	4	4
4	4	4
4	4	4
4	4	4
4	4	4
4	4	4
4	4	4
4	4	4
4	4	4
4	4	4
4	4	4
4	4	4
4	4	4
4	4	4
4	4	4
4	4	4
4	4	4
4	4	4
4	4	4
4	4	4
4	4	4
4	4	4
4	4	4
4	4	4
4	4	4
4	4	4
4	4	4
4	4	4
4	4	4
4	4	4
4	4	4
4	4	4
4	4	4
4	4	4
4	4	4
4	4	4
4	4	4
4	4	4
4	4	4
4	4	4
4	4	4
4	4	4
4	4	4
4	4	4
4	4	4
4	4	4
4	4	4
4	4	4
4	4	4
4	4	4
4	4	4
4	4	4
4	4	4
4	4	4
4	4	4
4	4	4
4	4	4
4	4	4
4	4	4
4	4	4
4	4	4
4	4	4
4	4	4
4	4	4
4	4	4
4	4	4
4	4	4
4	4	4
4	4	4
4	4	4
4	4	4
4	4	4
4	4	4
4	4	4
4	4	4
4	4	4
4	4	4
4	4	4
4	4	4
4	4	4
4	4	4
4	4	4
4	4	4
4	4	4
4	4	4
4	4	4
4	4	4
4	4	4
4	4	4
4	4	4
4	4	4
4	4	4
4	4	4
4	4	4
4	4	4
4	4	4
4	4	4
4	4	4
4	4	4
4	4	4
4	4	4
4	4	4
4	4	4
4	4	4
4	4	4
4	4	4
4	4	4
4	4	4
4	4	4
4	4	4
4	4	4
4	4	4
4	4	4
4	4	4
4	4	4
4	4	4
4	4	4
4	4	4
4	4	4
4	4	4
4	4	4
4	4	4
4	4	4
4	4	4
4	4	4
4	4	4
4	4	4
4	4	4
4	4	4
4	4	4
4	4	4
4	4	4
4	4	4
4	4	4
4	4	4
4	4	4
4	4	4
4	4	4
4	4	4
4	4	4
4	4	4
4	4	4
4	4	4
4	4	4
4	4	4
4	4	4
4	4	4
4	4	4
4	4	4
4	4	4
4	4	4
4	4	4
4	4	4
4	4	4
4	4	4
4	4	4
4	4	4
4	4	4
4	4	4
4	4	4
4	4	4
4	4	4
4	4	4
4	4	4
4	4	4
4	4	4
4	4	4
4	4	4
4	4	4
4	4	4
4	4	4
4	4	4
4	4	4
4	4	4
4	4	4
4	4	4
4	4	4
4	4	4
4	4	4
4	4	4
4	4	4
4	4	4
4	4	4
4	4	4
4	4	4
4	4	4
4	4	4
4	4	4
4	4	4
4	4	4
4	4	4
4	4	4
4	4	4
4	4	4
4	4	4
4	4	4
4	4	4
4	4	4
4	4	4
4	4	4
4	4	4
4	4	4
4	4	4
4	4	4
4	4	4
4	4	4
4	4	4
4	4	4
4	4	4
4	4	4
4	4	4
4	4	4
4	4	4
4	4	4
4	4	4
4	4	4
4	4	4
4	4	4
4	4	4
4	4	4
4	4	4
4	4	4
4	4	4
4	4	4
4	4	4
4	4	4
4	4	4
4	4	4
4	4	4
4	4	4
4	4	4
4	4	4
4	4	4
4	4	4
4	4	4
4	4	4
4	4	4
4	4	4
4	4	4
4	4	4
4	4	4
4	4	4
4	4	4
4	4	4
4	4	4
4	4	4
4	4	4
4	4	4
4	4	4
4	4	4
4	4	4
4	4	4
4	4	4
4	4	4
4	4	4
4	4	4
4	4	4
4	4	4
4	4	4
4	4	4
4	4	4
4	4	4
4	4	4
4	4	4
4	4	4
4	4	4
4	4	4
4	4	4
4	4	4
4	4	4
4	4	4
4	4	4
4	4	4
4	4	4
4	4	4
4	4	4
4	4	4
4	4	4
4	4	4
4	4	4
4	4	4
4	4	4
4	4	4
4	4	4
4	4	4
4	4	4
4	4	4
4	4	4
4	4	4
4	4	4
4	4	4
4	4	4
4	4	4
4	4	4
4	4	4
4	4	4
4	4	4
4	4	4
4	4	4
4	4	4
4	4	4
4	4	4
4	4	4
4	4	4
[truncated: 313 more rows]

## Sheet: Figure2d
Bias / %	YFP/YFP	CFP/YFP	Nat. Divers.	Tang2018
0	8490000	8530000	10000000000	10000000
5	8490000	8530000	10000000000	10000000
10	8490000	8530000	10000000000	10000000
15	8490000	8540000	10000000000	10000000
20	8520000	8570000	10000000000	10000000

## Sheet: Figure2e
mTFPshort/Venus	ECFP/Citrine	ECFP/cdCitrine(M00)	ECFP/cdCitrine(M05)	ECFP/cdCitrine(M10)	ECFP/cdCitrine(M15)	ECFP/cdCitrine(M20)
15	221	9	9	9	9	9
15	192	9	9	9	9	9
12	117	8	8	8	8	9
11	99	8	8	8	8	9
11	28	7	7	7	7	8
10	20	7	7	7	7	8
10	11	6	6	7	7	8
10	11	6	6	7	7	8
10	10	6	6	6	6	7
10	10	6	6	6	6	7
10	10	6	6	6	6	7
10	10	6	6	6	6	7
10	10	6	6	6	6	7
9	10	6	6	6	6	7
9	9	6	6	6	6	7
9	9	6	6	6	6	6
9	9	6	6	6	6	6
9	9	6	6	6	6	6
9	9	6	6	6	6	6
9	9	6	6	6	6	6
9	9	6	6	6	6	6
9	9	6	6	6	6	6
9	9	6	6	6	6	6
9	9	6	6	6	6	6
9	9	6	6	6	6	6
9	9	6	6	6	6	6
9	9	6	6	6	6	6
9	8	6	6	6	6	6
9	8	6	6	6	6	6
9	8	6	6	6	6	6
8	8	6	6	6	6	6
8	8	6	6	6	6	6
8	8	6	6	6	6	6
8	8	6	6	6	6	6
8	8	6	6	6	6	6
8	8	6	6	6	6	6
8	8	6	6	6	6	6
8	8	6	6	6	6	6
8	8	6	6	6	6	6
8	8	6	6	6	6	6
8	8	6	6	6	6	6
8	8	6	6	6	6	6
8	8	6	6	6	6	6
8	8	6	6	6	6	6
8	8	6	6	5	6	6
8	8	5	6	5	6	6
8	8	5	5	5	5	6
8	8	5	5	5	5	6
8	8	5	5	5	5	6
8	8	5	5	5	5	6
8	8	5	5	5	5	6
8	8	5	5	5	5	6
7	8	5	5	5	5	6
7	7	5	5	5	5	6
7	7	5	5	5	5	6
7	7	5	5	5	5	6
7	7	5	5	5	5	6
7	7	5	5	5	5	6
7	7	5	5	5	5	6
7	7	5	5	5	5	6
7	7	5	5	5	5	6
7	7	5	5	5	5	6
7	7	5	5	5	5	6
7	7	5	5	5	5	5
7	7	5	5	5	5	5
7	7	5	5	5	5	5
7	7	5	5	5	5	5
7	7	5	5	5	5	5
7	7	5	5	5	5	5
7	7	5	5	5	5	5
7	7	5	5	5	5	5
7	7	5	5	5	5	5
7	7	5	5	5	5	5
7	7	5	5	5	5	5
7	7	5	5	5	5	5
7	7	5	5	5	5	5
7	7	5	5	5	5	5
7	7	5	5	5	5	5
7	7	5	5	5	5	5
7	7	5	5	5	5	5
7	7	5	5	5	5	5
7	7	5	5	5	5	5
7	7	5	5	5	5	5
7	7	5	5	5	5	5
7	7	5	5	5	5	5
7	7	5	5	5	5	5
7	7	5	5	5	5	5
7	7	5	5	5	5	5
7	7	5	5	5	5	5
7	7	5	5	5	5	5
7	7	5	5	5	5	5
7	7	5	5	5	5	5
7	7	5	5	5	5	5
7	7	5	5	5	5	5
7	7	5	5	5	5	5
7	7	5	5	5	5	5
7	7	5	5	5	5	5
7	7	5	5	5	5	5
7	7	5	5	5	5	5
7	7	5	5	5	5	5
7	7	5	5	5	5	5
7	7	5	5	5	5	5
7	7	5	5	5	5	5
7	7	5	5	5	5	5
7	7	5	5	5	5	5
7	7	5	5	5	5	5
7	7	5	5	5	5	5
7	7	5	5	5	5	5
7	7	5	5	5	5	5
7	7	5	5	5	5	5
7	7	5	5	5	5	5
7	7	5	5	5	5	5
7	7	5	5	5	5	5
7	7	5	5	5	5	5
7	7	5	5	5	5	5
7	7	5	5	5	5	5
7	7	5	5	5	5	5
7	7	5	5	5	5	5
7	7	5	5	5	5	5
7	7	5	5	5	5	5
7	7	5	5	5	5	5
7	7	5	5	5	5	5
6	7	5	5	5	5	5
6	7	5	5	5	5	5
6	7	5	5	5	5	5
6	7	5	5	5	5	5
6	7	5	5	5	5	5
6	7	5	5	5	5	5
6	6	5	5	5	5	5
6	6	5	5	5	5	5
6	6	5	5	5	5	5
6	6	5	5	5	5	5
6	6	5	5	5	5	5
6	6	5	5	5	5	5
6	6	5	5	5	5	5
6	6	5	5	5	5	5
6	6	5	5	5	5	5
6	6	5	5	5	5	5
6	6	5	5	5	5	5
6	6	5	5	5	5	5
6	6	5	5	5	5	5
6	6	5	5	5	5	5
6	6	5	5	5	5	5
6	6	5	5	5	5	5
6	6	5	5	5	5	5
6	6	5	5	5	5	5
6	6	5	5	5	5	5
6	6	5	5	5	5	5
6	6	5	5	5	5	5
6	6	5	5	5	5	5
6	6	5	5	5	5	5
6	6	5	5	5	5	5
6	6	5	5	5	5	5
6	6	5	5	5	5	5
6	6	5	5	5	5	5
6	6	5	5	5	5	5
6	6	5	5	5	5	5
6	6	5	5	5	5	5
6	6	5	5	5	5	5
6	6	5	5	5	5	5
6	6	5	5	5	5	5
6	6	5	5	5	5	5
6	6	5	5	5	5	5
6	6	5	5	5	5	5
6	6	5	5	5	5	5
6	6	5	5	5	5	5
6	6	5	5	5	5	5
6	6	5	5	5	5	5
6	6	5	5	5	5	5
6	6	5	5	5	5	5
6	6	5	5	5	5	5
6	6	5	5	5	5	5
6	6	5	5	5	5	5
6	6	5	5	5	5	5
6	6	5	5	5	5	5
6	6	5	5	5	5	5
6	6	5	5	5	5	5
6	6	5	5	5	5	5
6	6	5	5	5	5	5
6	6	5	5	5	5	5
6	6	5	5	5	5	5
6	6	5	5	5	5	5
6	6	5	5	5	5	5
6	6	5	5	5	5	5
6	6	5	5	5	5	5
6	6	5	5	5	5	5
6	6	5	5	5	5	5
6	6	5	5	5	5	5
6	6	5	5	5	5	5
6	6	5	5	5	5	5
6	6	5	5	5	5	5
6	6	5	5	5	5	5
6	6	5	5	5	5	5
6	6	5	5	5	5	5
6	6	5	5	5	5	5
6	6	5	5	5	5	5
6	6	5	5	5	5	5
6	6	5	5	5	5	5
6	6	5	5	5	5	5
6	6	5	5	5	5	5
6	6	5	5	5	5	5
6	6	5	5	5	5	5
6	6	5	5	5	5	5
6	6	5	5	5	5	5
6	6	5	5	5	5	5
6	6	5	5	5	5	5
6	6	5	5	5	5	5
6	6	5	5	5	5	5
6	6	5	5	5	5	5
6	6	5	5	5	5	5
6	6	5	5	5	5	5
6	6	5	5	5	5	5
6	6	5	5	5	5	5
6	6	5	5	5	5	5
6	6	5	5	5	5	5
6	6	5	5	5	5	5
6	6	5	5	5	5	5
6	6	5	5	5	5	5
6	6	5	5	5	5	5
6	6	5	5	5	5	5
6	6	5	5	5	5	5
6	6	5	5	5	5	5
6	6	5	5	5	5	5
6	6	5	5	5	5	5
6	6	5	5	5	5	5
6	6	5	5	5	5	5
6	6	5	5	5	5	5
6	6	5	5	5	5	5
6	6	5	5	5	5	5
6	6	5	5	5	5	5
6	6	5	5	5	5	5
6	6	5	5	5	5	5
6	6	5	5	5	5	5
6	6	5	5	5	5	5
6	6	5	5	5	5	5
6	6	5	5	5	5	5
6	6	5	5	5	5	5
6	6	5	5	5	5	5
6	6	5	5	5	5	5
6	6	5	5	5	5	5
6	6	5	5	5	5	5
6	6	5	5	5	5	5
6	6	5	5	5	5	5
6	6	5	5	5	5	5
6	6	5	5	5	5	5
6	6	5	5	5	5	5
6	6	5	5	5	5	5
6	6	5	5	5	5	5
6	6	5	5	5	5	5
6	6	5	5	5	5	5
6	6	5	5	5	5	5
6	6	5	5	5	5	5
6	6	5	5	5	5	5
6	6	5	5	5	5	5
6	6	5	5	5	5	5
6	6	5	5	5	5	5
6	6	5	5	4	5	5
6	6	5	5	4	5	5
6	6	5	5	4	5	5
6	6	5	5	4	5	5
6	6	5	5	4	5	5
6	6	5	5	4	5	5
6	6	5	5	4	5	5
6	6	5	5	4	5	5
6	6	5	5	4	5	5
6	6	5	5	4	5	5
6	6	5	5	4	5	5
6	6	5	5	4	4	5
6	6	5	5	4	4	5
6	6	5	5	4	4	5
6	6	5	5	4	4	5
6	6	5	5	4	4	5
6	6	4	5	4	4	5
6	6	4	5	4	4	5
6	6	4	5	4	4	5
6	6	4	5	4	4	5
6	6	4	4	4	4	5
6	6	4	4	4	4	5
6	6	4	4	4	4	5
5	5	4	4	4	4	5
5	5	4	4	4	4	5
5	5	4	4	4	4	5
5	5	4	4	4	4	5
5	5	4	4	4	4	5
5	5	4	4	4	4	5
5	5	4	4	4	4	5
5	5	4	4	4	4	5
5	5	4	4	4	4	5
5	5	4	4	4	4	5
5	5	4	4	4	4	5
5	5	4	4	4	4	5
5	5	4	4	4	4	5
5	5	4	4	4	4	5
5	5	4	4	4	4	5
5	5	4	4	4	4	5
5	5	4	4	4	4	5
5	5	4	4	4	4	5
5	5	4	4	4	4	5
5	5	4	4	4	4	5
5	5	4	4	4	4	5
5	5	4	4	4	4	5
5	5	4	4	4	4	5
5	5	4	4	4	4	5
5	5	4	4	4	4	5
5	5	4	4	4	4	5
5	5	4	4	4	4	5
5	5	4	4	4	4	5
5	5	4	4	4	4	5
5	5	4	4	4	4	5
5	5	4	4	4	4	5
5	5	4	4	4	4	5
5	5	4	4	4	4	5
5	5	4	4	4	4	5
5	5	4	4	4	4	5
5	5	4	4	4	4	5
5	5	4	4	4	4	4
5	5	4	4	4	4	4
5	5	4	4	4	4	4
5	5	4	4	4	4	4
5	5	4	4	4	4	4
5	5	4	4	4	4	4
5	5	4	4	4	4	4
5	5	4	4	4	4	4
5	5	4	4	4	4	4
5	5	4	4	4	4	4
5	5	4	4	4	4	4
5	5	4	4	4	4	4
5	5	4	4	4	4	4
5	5	4	4	4	4	4
5	5	4	4	4	4	4
5	5	4	4	4	4	4
5	5	4	4	4	4	4
5	5	4	4	4	4	4
5	5	4	4	4	4	4
5	5	4	4	4	4	4
5	5	4	4	4	4	4
5	5	4	4	4	4	4
5	5	4	4	4	4	4
5	5	4	4	4	4	4
5	5	4	4	4	4	4
5	5	4	4	4	4	4
5	5	4	4	4	4	4
5	5	4	4	4	4	4
5	5	4	4	4	4	4
5	5	4	4	4	4	4
5	5	4	4	4	4	4
5	5	4	4	4	4	4
5	5	4	4	4	4	4
5	5	4	4	4	4	4
5	5	4	4	4	4	4
5	5	4	4	4	4	4
5	5	4	4	4	4	4
5	5	4	4	4	4	4
5	5	4	4	4	4	4
5	5	4	4	4	4	4
5	5	4	4	4	4	4
5	5	4	4	4	4	4
5	5	4	4	4	4	4
5	5	4	4	4	4	4
5	5	4	4	4	4	4
5	5	4	4	4	4	4
5	5	4	4	4	4	4
5	5	4	4	4	4	4
5	5	4	4	4	4	4
5	5	4	4	4	4	4
5	5	4	4	4	4	4
5	5	4	4	4	4	4
5	5	4	4	4	4	4
5	5	4	4	4	4	4
5	5	4	4	4	4	4
5	5	4	4	4	4	4
5	5	4	4	4	4	4
5	5	4	4	4	4	4
5	5	4	4	4	4	4
5	5	4	4	4	4	4
5	5	4	4	4	4	4
5	5	4	4	4	4	4
5	5	4	4	4	4	4
5	5	4	4	4	4	4
5	5	4	4	4	4	4
5	5	4	4	4	4	4
5	5	4	4	4	4	4
5	5	4	4	4	4	4
5	5	4	4	4	4	4
5	5	4	4	4	4	4
5	5	4	4	4	4	4
5	5	4	4	4	4	4
5	5	4	4	4	4	4
5	5	4	4	4	4	4
5	5	4	4	4	4	4
5	5	4	4	4	4	4
5	5	4	4	4	4	4
5	5	4	4	4	4	4
5	5	4	4	4	4	4
5	5	4	4	4	4	4
5	5	4	4	4	4	4
5	5	4	4	4	4	4
5	5	4	4	4	4	4
5	5	4	4	4	4	4
5	5	4	4	4	4	4
5	5	4	4	4	4	4
5	5	4	4	4	4	4
5	5	4	4	4	4	4
5	5	4	4	4	4	4
5	5	4	4	4	4	4
5	5	4	4	4	4	4
5	5	4	4	4	4	4
5	5	4	4	4	4	4
5	5	4	4	4	4	4
5	5	4	4	4	4	4
5	5	4	4	4	4	4
5	5	4	4	4	4	4
5	5	4	4	4	4	4
5	5	4	4	4	4	4
5	5	4	4	4	4	4
5	5	4	4	4	4	4
5	5	4	4	4	4	4
5	5	4	4	4	4	4
5	5	4	4	4	4	4
5	5	4	4	4	4	4
5	5	4	4	4	4	4
5	5	4	4	4	4	4
5	5	4	4	4	4	4
5	5	4	4	4	4	4
5	5	4	4	4	4	4
5	5	4	4	4	4	4
5	5	4	4	4	4	4
5	5	4	4	4	4	4
5	5	4	4	4	4	4
5	5	4	4	4	4	4
5	5	4	4	4	4	4
5	5	4	4	4	4	4
5	5	4	4	4	4	4
5	5	4	4	4	4	4
5	5	4	4	4	4	4
5	5	4	4	4	4	4
5	5	4	4	4	4	4
5	5	4	4	4	4	4
5	5	4	4	4	4	4
5	5	4	4	4	4	4
5	5	4	4	4	4	4
5	5	4	4	4	4	4
5	5	4	4	4	4	4
5	5	4	4	4	4	4
5	5	4	4	4	4	4
5	5	4	4	4	4	4
5	5	4	4	4	4	4
5	5	4	4	4	4	4
5	5	4	4	4	4	4
5	5	4	4	4	4	4
5	5	4	4	4	4	4
5	5	4	4	4	4	4
5	5	4	4	4	4	4
5	5	4	4	4	4	4
5	5	4	4	4	4	4
5	5	4	4	4	4	4
5	5	4	4	4	4	4
5	5	4	4	4	4	4
5	5	4	4	4	4	4
5	5	4	4	4	4	4
5	5	4	4	4	4	4
5	5	4	4	4	4	4
5	5	4	4	4	4	4
5	5	4	4	4	4	4
5	5	4	4	4	4	4
5	5	4	4	4	4	4
5	5	4	4	4	4	4
5	5	4	4	4	4	4
5	5	4	4	4	4	4
5	5	4	4	4	4	4
5	5	4	4	4	4	4
5	5	4	4	4	4	4
5	5	4	4	4	4	4
5	5	4	4	4	4	4
5	5	4	4	4	4	4
5	5	4	4	4	4	4
5	5	4	4	4	4	4
5	5	4	4	4	4	4
5	5	4	4	4	4	4
5	5	4	4	4	4	4
5	5	4	4	4	4	4
5	5	4	4	4	4	4
5	5	4	4	4	4	4
5	5	4	4	4	4	4
5	5	4	4	4	4	4
5	5	4	4	4	4	4
5	5	4	4	4	4	4
5	5	4	4	4	4	4
5	5	4	4	4	4	4
5	5	4	4	4	4	4
5	5	4	4	4	4	4
5	5	4	4	4	4	4
5	5	4	4	4	4	4
5	5	4	4	4	4	4
5	5	4	4	4	4	4
5	5	4	4	4	4	4
5	5	4	4	4	4	4
5	5	4	4	4	4	4
5	5	4	4	4	4	4
5	5	4	4	4	4	4
5	5	4	4	4	4	4
5	5	4	4	4	4	4
5	5	4	4	4	4	4
5	5	4	4	4	4	4
5	5	4	4	4	4	4
5	5	4	4	4	4	4
5	5	4	4	4	4	4
5	5	4	4	4	4	4
5	5	4	4	4	4	4
5	5	4	4	4	4	4
5	5	4	4	4	4	4
5	5	4	4	4	4	4
5	5	4	4	4	4	4
5	5	4	4	4	4	4
5	5	4	4	4	4	4
5	5	4	4	4	4	4
5	5	4	4	4	4	4
5	5	4	4	4	4	4
5	5	4	4	4	4	4
5	5	4	4	4	4	4
5	5	4	4	4	4	4
5	5	4	4	4	4	4
5	5	4	4	4	4	4
5	5	4	4	4	4	4
5	5	4	4	4	4	4
5	5	4	4	4	4	4
5	5	4	4	4	4	4
5	5	4	4	4	4	4
5	5	4	4	4	4	4
5	5	4	4	4	4	4
5	5	4	4	4	4	4
5	5	4	4	4	4	4
5	5	4	4	4	4	4
5	5	4	4	4	4	4
5	5	4	4	4	4	4
5	5	4	4	4	4	4
5	5	4	4	4	4	4
5	5	4	4	4	4	4
5	5	4	4	4	4	4
5	5	4	4	4	4	4
5	5	4	4	4	4	4
5	5	4	4	4	4	4
5	5	4	4	4	4	4
5	5	4	4	4	4	4
5	5	4	4	4	4	4
5	5	4	4	4	4	4
5	5	4	4	4	4	4
5	5	4	4	4	4	4
5	5	4	4	4	4	4
5	5	4	4	4	4	4
5	5	4	4	4	4	4
5	5	4	4	4	4	4
5	5	4	4	4	4	4
5	5	4	4	4	4	4
5	5	4	4	4	4	4
5	5	4	4	4	4	4
5	5	4	4	4	4	4
5	5	4	4	4	4	4
5	5	4	4	4	4	4
5	5	4	4	4	4	4
5	5	4	4	4	4	4
5	5	4	4	4	4	4
5	5	4	4	4	4	4
5	5	4	4	4	4	4
5	5	4	4	4	4	4
5	5	4	4	4	4	4
5	5	4	4	4	4	4
5	5	4	4	4	4	4
5	5	4	4	4	4	4
5	5	4	4	4	4	4
5	5	4	4	4	4	4
5	5	4	4	4	4	4
5	5	4	4	4	4	4
5	5	4	4	4	4	4
5	5	4	4	4	4	4
5	5	4	4	4	4	4
5	5	4	4	4	4	4
5	5	4	4	4	4	4
5	5	4	4	4	4	4
5	5	4	4	4	4	4
5	5	4	4	4	4	4
5	5	4	4	4	4	4
5	5	4	4	4	4	4
5	5	4	4	4	4	4
5	5	4	4	4	4	4
5	5	4	4	4	4	4
5	5	4	4	4	4	4
5	5	4	4	4	4	4
5	5	4	4	4	4	4
5	5	4	4	4	4	4
5	5	4	4	4	4	4
5	5	4	4	4	4	4
5	5	4	4	4	4	4
5	5	4	4	4	4	4
5	5	4	4	4	4	4
5	5	4	4	4	4	4
5	5	4	4	4	4	4
5	5	4	4	4	4	4
5	5	4	4	4	4	4
5	5	4	4	4	4	4
5	5	4	4	4	4	4
5	5	4	4	4	4	4
5	5	4	4	4	4	4
5	5	4	4	4	4	4
5	5	4	4	4	4	4
5	5	4	4	4	4	4
5	5	4	4	4	4	4
5	5	4	4	4	4	4
5	5	4	4	4	4	4
5	5	4	4	4	4	4
5	5	4	4	4	4	4
5	5	4	4	4	4	4
5	5	4	4	4	4	4
5	5	4	4	4	4	4
5	5	4	4	4	4	4
5	5	4	4	4	4	4
5	5	4	4	4	4	4
5	5	4	4	4	4	4
5	5	4	4	4	4	4
5	5	4	4	4	4	4
5	5	4	4	4	4	4
5	5	4	4	4	4	4
5	5	4	4	4	4	4
5	5	4	4	4	4	4
5	5	4	4	4	4	4
5	5	4	4	4	4	4
5	5	4	4	4	4	4
5	5	4	4	4	4	4
5	5	4	4	4	4	4
5	5	4	4	4	4	4
5	5	4	4	4	4	4
5	5	4	4	4	4	4
5	5	4	4	4	4	4
5	5	4	4	4	4	4
5	5	4	4	4	4	4
5	5	4	4	4	4	4
5	5	4	4	4	4	4
5	5	4	4	4	4	4
5	5	4	4	4	4	4
5	5	4	4	4	4	4
5	5	4	4	4	4	4
5	5	4	4	4	4	4
5	5	4	4	4	4	4
5	5	4	4	4	4	4
5	5	4	4	4	4	4
5	5	4	4	4	4	4
5	5	4	4	4	4	4
5	5	4	4	4	4	4
5	5	4	4	4	4	4
5	5	4	4	4	4	4
5	5	4	4	4	4	4
5	5	4	4	4	4	4
5	5	4	4	4	4	4
5	5	4	4	4	4	4
5	5	4	4	4	4	4
5	5	4	4	4	4	4
5	5	4	4	4	4	4
5	5	4	4	4	4	4
5	5	4	4	4	4	4
5	5	4	4	4	4	4
5	5	4	4	4	4	4
5	5	4	4	4	4	4
5	5	4	4	4	4	4
5	5	4	4	4	4	4
5	5	4	4	4	4	4
5	5	4	4	4	4	4
5	5	4	4	4	4	4
5	5	4	4	4	4	4
5	5	4	4	4	4	4
5	5	4	4	4	4	4
5	5	4	4	4	4	4
5	5	4	4	4	4	4
5	5	4	4	4	4	4
5	5	4	4	4	4	4
5	5	4	4	4	4	4
5	5	4	4	4	4	4
5	5	4	4	4	4	4
5	5	4	4	4	4	4
5	5	4	4	4	4	4
5	5	4	4	4	4	4
5	5	4	4	4	4	4
5	5	4	4	4	4	4
5	5	4	4	4	4	4
5	5	4	4	4	4	4
5	5	4	4	4	4	4
5	5	4	4	4	4	4
5	5	4	4	4	4	4
5	5	4	4	4	4	4
5	5	4	4	4	4	4
5	5	4	4	4	4	4
5	5	4	4	4	4	4
5	5	4	4	4	4	4
5	5	4	4	4	4	4
5	5	4	4	4	4	4
5	5	4	4	4	4	4
5	5	4	4	4	4	4
5	5	4	4	4	4	4
5	5	4	4	4	4	4
5	5	4	4	4	4	4
5	5	4	4	4	4	4
5	5	4	4	4	4	4
5	5	4	4	4	4	4
5	5	4	4	4	4	4
5	5	4	4	4	4	4
5	5	4	4	4	4	4
5	5	4	4	4	4	4
5	5	4	4	4	4	4
5	5	4	4	4	4	4
5	5	4	4	4	4	4
5	5	4	4	4	4	4
5	5	4	4	4	4	4
5	5	4	4	4	4	4
5	5	4	4	4	4	4
5	5	4	4	4	4	4
5	5	4	4	4	4	4
5	5	4	4	4	4	4
5	5	4	4	4	4	4
5	5	4	4	4	4	4
5	5	4	4	4	4	4
5	5	4	4	4	4	4
5	5	4	4	4	4	4
5	5	4	4	4	4	4
5	5	4	4	4	4	4
5	5	4	4	4	4	4
5	5	4	4	4	4	4
5	5	4	4	4	4	4
5	5	4	4	4	4	4
5	5	4	4	4	4	4
5	5	4	4	4	4	4
5	5	4	4	4	4	4
5	5	4	4	4	4	4
5	5	4	4	4	4	4
5	5	4	4	4	4	4
5	5	4	4	4	4	4
5	5	4	4	4	4	4
5	5	4	4	4	4	4
5	5	4	4	4	4	4
5	5	4	4	4	4	4
5	5	4	4	4	4	4
5	5	4	4	4	4	4
5	5	4	4	4	4	4
5	5	4	4	4	4	4
5	5	4	4	4	4	4
5	5	4	4	4	4	4
5	5	4	4	4	4	4
5	5	4	4	4	4	4
5	5	4	4	4	4	4
5	5	4	4	4	4	4
5	5	4	4	4	4	4
5	5	4	4	4	4	4
5	5	4	4	4	4	4
5	5	4	4	4	4	4
5	5	4	4	4	4	4
5	5	4	4	4	4	4
5	4	4	4	4	4	4
5	4	4	4	4	4	4
5	4	4	4	4	4	4
5	4	4	4	4	4	4
5	4	4	4	4	4	4
5	4	4	4	4	4	4
5	4	4	4	4	4	4
5	4	4	4	4	4	4
5	4	4	4	4	4	4
5	4	4	4	4	4	4
5	4	4	4	4	4	4
5	4	4	4	4	4	4
5	4	4	4	4	4	4
5	4	4	4	4	4	4
5	4	4	4	4	4	4
5	4	4	4	4	4	4
5	4	4	4	4	4	4
5	4	4	4	4	4	4
5	4	4	4	4	4	4
5	4	4	4	4	4	4
5	4	4	4	4	4	4
5	4	4	4	4	4	4
5	4	4	4	4	4	4
5	4	4	4	4	4	4
5	4	4	4	4	4	4
5	4	4	4	4	4	4
5	4	4	4	4	4	4
5	4	4	4	4	4	4
5	4	4	4	4	4	4
5	4	4	4	4	4	4
5	4	4	4	4	4	4
5	4	4	4	4	4	4
5	4	4	4	4	4	4
5	4	4	4	4	4	4
5	4	4	4	4	4	4
5	4	4	4	4	4	4
5	4	4	4	4	4	4
5	4	4	4	4	4	4
5	4	4	4	4	4	4
5	4	4	4	4	4	4
5	4	4	4	4	4	4
5	4	4	4	4	4	4
5	4	4	4	4	4	4
5	4	4	4	4	4	4
5	4	4	4	4	4	4
5	4	4	4	4	4	4
5	4	4	4	4	4	4
5	4	4	4	4	4	4
5	4	4	4	4	4	4
5	4	4	4	4	4	4
5	4	4	4	4	4	4
5	4	4	4	4	4	4
5	4	4	4	4	4	4
5	4	4	4	4	4	4
5	4	4	4	4	4	4
5	4	4	4	4	4	4
5	4	4	4	4	4	4
5	4	4	4	4	4	4
5	4	4	4	4	4	4
5	4	4	4	4	4	4
5	4	4	4	4	4	4
5	4	4	4	4	4	4
5	4	4	4	4	4	4
5	4	4	4	4	4	4
5	4	4	4	4	4	4
5	4	4	4	4	4	4
5	4	4	4	4	4	4
5	4	4	4	4	4	4
5	4	4	4	4	4	4
5	4	4	4	4	4	4
5	4	4	4	4	4	4
5	4	4	4	4	4	4
4	4	4	4	4	4	4
4	4	4	4	4	4	4
4	4	4	4	4	4	4
4	4	4	4	4	4	4
4	4	4	4	4	4	4
4	4	4	4	4	4	4
4	4	4	4	4	4	4
4	4	4	4	4	4	4
4	4	4	4	4	4	4
4	4	4	4	4	4	4
4	4	4	4	4	4	4
4	4	4	4	4	4	4
4	4	4	4	4	4	4
4	4	4	4	4	4	4
4	4	4	4	4	4	4
4	4	4	4	4	4	4
4	4	4	4	4	4	4
4	4	4	4	4	4	4
4	4	4	4	4	4	4
4	4	4	4	4	4	4
4	4	4	4	4	4	4
4	4	4	4	4	4	4
4	4	4	4	4	4	4
4	4	4	4	4	4	4
4	4	4	4	4	4	4
4	4	4	4	4	4	4
4	4	4	4	4	4	4
4	4	4	4	4	4	4
4	4	4	4	4	4	4
4	4	4	4	4	4	4
4	4	4	4	4	4	4
4	4	4	4	4	4	4
4	4	4	4	4	4	4
4	4	4	4	4	4	4
4	4	4	4	4	4	4
4	4	4	4	4	4	4
4	4	4	4	4	4	4
4	4	4	4	4	4	4
4	4	4	4	4	4	4
4	4	4	4	4	4	4
4	4	4	4	4	4	4
4	4	4	4	4	4	4
4	4	4	4	4	4	4
4	4	4	4	4	4	4
4	4	4	4	4	4	4
4	4	4	4	4	4	4
4	4	4	4	4	4	4
4	4	4	4	4	4	4
4	4	4	4	4	4	4
4	4	4	4	4	4	4
4	4	4	4	4	4	4
4	4	4	4	4	4	4
4	4	4	4	4	4	4
4	4	4	4	4	4	4
4	4	4	4	4	4	4
4	4	4	4	4	4	4
4	4	4	4	4	4	4
4	4	4	4	4	4	4
4	4	4	4	4	4	4
4	4	4	4	4	4	4
4	4	4	4	4	4	4
4	4	4	4	4	4	4
4	4	4	4	4	4	4
4	4	4	4	4	4	4
4	4	4	4	4	4	4
4	4	4	4	4	4	4
4	4	4	4	4	4	4
4	4	4	4	4	4	4
4	4	4	4	4	4	4
4	4	4	4	4	4	4
4	4	4	4	4	4	4
4	4	4	4	4	4	4
4	4	4	4	4	4	4
4	4	4	4	4	4	4
4	4	4	4	4	4	4
4	4	4	4	4	4	4
4	4	4	4	4	4	4
4	4	4	4	4	4	4
4	4	4	4	4	4	4
4	4	4	4	4	4	4
4	4	4	4	4	4	4
4	4	4	4	4	4	4
4	4	4	4	4	4	4
4	4	4	4	4	4	4
4	4	4	4	4	4	4
4	4	4	4	4	4	4
4	4	4	4	4	4	4
4	4	4	4	4	4	4
4	4	4	4	4	4	4
4	4	4	4	4	4	4
4	4	4	4	4	4	4
4	4	4	4	4	4	4
4	4	4	4	4	4	4
4	4	4	4	4	4	4
4	4	4	4	4	4	4
4	4	4	4	4	4	4
4	4	4	4	4	4	4
4	4	4	4	4	4	4
4	4	4	4	4	4	4
4	4	4	4	4	4	4
4	4	4	4	4	4	4
4	4	4	4	4	4	4
4	4	4	4	4	4	4
4	4	4	4	4	4	4
4	4	4	4	4	4	4
4	4	4	4	4	4	4
4	4	4	4	4	4	4
4	4	4	4	4	4	4
4	4	4	4	4	4	4
4	4	4	4	4	4	4
4	4	4	4	4	4	4
4	4	4	4	4	4	4
4	4	4	4	4	4	4
4	4	4	4	4	4	4
4	4	4	4	4	4	4
4	4	4	4	4	4	4
4	4	4	4	4	4	4
4	4	4	4	4	4	4
4	4	4	4	4	4	4
4	4	4	4	4	4	4
4	4	4	4	4	4	4
4	4	4	4	4	4	4
4	4	4	4	4	4	4
4	4	4	4	4	4	4
4	4	4	4	4	4	4
4	4	4	4	4	4	4
4	4	4	4	4	4	4
4	4	4	4	4	4	4
4	4	4	4	4	4	4
4	4	4	4	4	4	4
4	4	4	4	4	4	4
4	4	4	4	4	4	4
4	4	4	4	4	4	4
4	4	4	4	4	4	4
4	4	4	4	4	4	4
4	4	4	4	4	4	4
4	4	4	4	4	4	4
4	4	4	4	4	4	4
4	4	4	4	4	4	4
4	4	4	4	4	4	4
4	4	4	4	4	4	4
4	4	4	4	4	4	4
4	4	4	4	4	4	4
4	4	4	4	4	4	4
4	4	4	4	4	4	4
4	4	4	4	4	4	4
4	4	4	4	4	4	4
4	4	4	4	4	4	4
4	4	4	4	4	4	4
4	4	4	4	4	4	4
4	4	4	4	4	4	4
4	4	4	4	4	4	4
4	4	4	4	4	4	4
4	4	4	4	4	4	4
4	4	4	4	4	4	4
4	4	4	4	4	4	4
4	4	4	4	4	4	4
4	4	4	4	4	4	4
4	4	4	4	4	4	4
4	4	4	4	4	4	4
4	4	4	4	4	4	4
4	4	4	4	4	4	4
4	4	4	4	4	4	4
4	4	4	4	4	4	4
4	4	4	4	4	4	4
4	4	4	4	4	4	4
4	4	4	4	4	4	4
4	4	4	4	4	4	4
4	4	4	4	4	4	4
4	4	4	4	4	4	4
4	4	4	4	4	4	4
4	4	4	4	4	4	4
4	4	4	4	4	4	4
4	4	4	4	4	4	4
4	4	4	4	4	4	4
4	4	4	4	4	4	4
4	4	4	4	4	4	4
4	4	4	4	4	4	4
4	4	4	4	4	4	4
4	4	4	4	4	4	4
4	4	4	4	4	4	4
4	4	4	4	4	4	4
4	4	4	4	4	4	4
4	4	4	4	4	4	4
4	4	4	4	4	4	4
4	4	4	4	4	4	4
4	4	4	4	4	4	4
4	4	4	4	4	4	4
4	4	4	4	4	4	4
4	4	4	4	4	4	4
4	4	4	4	4	4	4
4	4	4	4	4	4	4
4	4	4	4	4	4	4
4	4	4	4	4	4	4
4	4	4	4	4	4	4
4	4	4	4	4	4	4
4	4	4	4	4	4	4
4	4	4	4	4	4	4
4	4	4	4	4	4	4
4	4	4	4	4	4	4
4	4	4	4	4	4	4
4	4	4	4	4	4	4
4	4	4	4	4	4	4
4	4	4	4	4	4	4
4	4	4	4	4	4	4
4	4	4	4	4	4	4
4	4	4	4	4	4	4
4	4	4	4	4	4	4
4	4	4	4	4	4	4
4	4	4	4	4	4	4
4	4	4	4	4	4	4
4	4	4	4	4	4	4
4	4	4	4	4	4	4
4	4	4	4	4	4	4
4	4	4	4	4	4	4
4	4	4	4	4	4	4
4	4	4	4	4	4	4
4	4	4	4	4	4	4
4	4	4	4	4	4	4
4	4	4	4	4	4	4
4	4	4	4	4	4	4
4	4	4	4	4	4	4
4	4	4	4	4	4	4
4	4	4	4	4	4	4
4	4	4	4	4	4	4
4	4	4	4	4	4	4
4	4	4	4	4	4	4
4	4	4	4	4	4	4
4	4	4	4	4	4	4
4	4	4	4	4	4	4
4	4	4	4	4	4	4
4	4	4	4	4	4	4
4	4	4	4	4	4	4
4	4	4	4		4	4
4	4	4	4		4	4
4	4	4	4		4	4
4	4	4	4		4	4
4	4	4	4		4	4
4	4	4	4		4	4
4	4	4	4		4	4
4	4	4	4		4	4
4	4	4	4		4	4
4	4	4	4		4	4
4	4	4	4		4	4
4	4	4	4		4	4
4	4	4	4		4	4
4	4	4	4		4	4
4	4	4	4		4	4
4	4	4	4		4	4
4	4	4	4		4	4
4	4	4	4		4	4
4	4	4	4		4	4
4	4	4	4		4	4
4	4	4	4		4	4
4	4	4	4		4	4
4	4	4	4		4	4
4	4	4	4		4	4
4	4	4	4		4	4
4	4	4	4		4	4
4	4	4	4		4	4
4	4	4	4		4	4
4	4	4	4		4	4
4	4	4			4	4
4	4	4			4	4
4	4	4			4	4
4	4	4			4	4
4	4	4			4	4
4	4	4			4	4
4	4	4			4	4
4	4	4			4	4
4	4	4			4	4
4	4	4			4	4
4	4	4			4	4
4	4				4	4
4	4				4	4
4	4				4	4
4	4				4	4
4	4				4	4
4	4				4	4
4	4				4	4
4	4				4	4
4	4				4	4
4	4				4	4
4	4				4	4
4	4				4	4
4	4				4	4
4	4				4	4
4	4				4	4
4	4				4	4
4	4				4	4
4	4				4	4
4	4				4	4
4	4				4	4
4	4				4	4
4	4				4	4
4	4				4	4
4	4				4	4
4	4				4	4
4	4				4	4
4	4				4	4
4	4				4	4
4	4				4	4
4	4				4	4
4	4				4	4
4	4				4	4
4	4				4	4
4	4				4	4
4	4				4	4
4	4				4	4
4	4				4	4
4	4				4	4
4	4				4	4
4	4				4	4
4	4				4	4
4	4				4	4
4	4				4	4
4	4				4	4
4	4				4	4
4	4				4	4
4	4				4	4
4	4				4	4
4	4				4	4
4	4				4	4
4	4				4	4
4	4				4	4
4	4				4	4
4	4				4	4
4	4				4	4
4	4				4	4
4	4				4	4
4	4				4	4
4	4				4	4
4	4				4	4
4	4				4	4
4	4				4	4
4	4				4	4
4	4				4	4
4	4				4	4
4	4				4	4
4	4				4	4
4	4				4	4
4	4				4	4
4	4				4	4
4	4				4	4
4	4				4	4
4	4				4	4
4	4				4	4
4	4				4	4
4	4				4	4
4	4				4	4
4	4				4	4
4	4				4	4
4	4				4	4
4	4				4	4
4	4				4	4
4	4				4	4
4	4				4	4
4	4				4	4
4	4				4	4
4	4				4	4
4	4				4	4
4	4				4	4
4	4				4	4
4	4				4	4
4	4				4	4
4	4				4	4
4	4				4	4
4	4				4	4
4	4				4	4
4	4				4	4
4	4					4
4	4					4
4	4					4
4	4					4
4	4					4
4	4					4
4	4					4
4	4					4
4	4					4
4	4					4
4	4					4
4	4					4
4	4					4
4	4					4
4	4					4
4	4					4
4	4					4
4	4					4
4	4					4
4	4					4
4	4					4
4	4					4
4	4					4
4	4					4
4	4					4
4	4					4
4	4					4
4	4					4
4	4					4
4	4					4
4	4					4
4	4					4
4	4					4
4	4					4
4	4					4
4	4					4
4	4					4
4	4					4
4	4					4
4	4					4
4	4					4
4	4					4
4	4					4
4	4					4
4	4					4
4	4					4
4	4					4
4	4					4
4	4					4
4	4					4
4	4					4
4	4					4
4	4					4
4	4					4
4	4					4
4	4					4
4	4					4
4	4					4
4	4					4
4	4					4
4	4					4
4	4					4
4	4					4
4	4					4
4	4					4
4	4					4
4	4					4
4	4					4
4	4					4
4	4					4
4	4					4
4	4					4
4	4					4
4	4					4
4	4					4
4	4					4
4	4					4
4	4					4
4	4					4
4	4					4
4	4					4
4	4					4
4	4					4
4	4					4
4	4					4
4	4					4
4	4					4
4	4					4
4	4					4
4	4					4
4	4					4
4	4					4
4	4					4
4	4					4
4	4					4
4	4					4
4	4					4
4	4					4
4	4					4
4	4					4
4	4					4
4	4					4
4	4					4
4	4					4
4	4					4
4	4					4
4	4					4
4	4					4
4	4					4
4	4					4
4	4					4
4	4					4
4	4					4
4	4					4
4	4					4
4	4					4
4	4					4
4	4					4
4	4					4
4	4					4
4	4					4
4	4					4
4	4					4
4	4					4
4	4					4
4	4					4
4	4					4
4	4					4
4	4					4
4	4					4
4	4					4
4	4					4
4	4					4
4	4					4
4	4					4
4	4					4
4	4					4
4	4					4
4	4					4
4	4					4
4	4
4	4
4	4
4	4
4	4
4	4
4	4
4	4
4	4
4	4
4	4
4	4
4	4
4	4
4	4
4	4
4	4
4	4
4	4
4	4
4	4
4	4
4	4
4	4
4	4
4	4
4	4
4	4
4	4
4	4
4	4
4	4
4	4
4	4
4	4
4	4
4	4
4	4
4	4
4	4
4	4
4	4
4	4
4	4
4	4
4	4
4	4
4	4
4	4
4	4
4	4
4	4
4	4
4	4
4	4
4	4
4	4
4	4
4	4
4	4
4	4
4	4
4	4
4	4
4	4
4	4
4	4
4	4
4	4
4	4
4	4
4	4
4	4
4	4
4	4
4	4
4	4
4	4
4	4
4	4
4	4
4	4
4	4
4	4
4	4
4	4
4	4
4	4
4	4
4	4
4	4
4	4
4	4
4	4
4	4
4	4
4	4
4	4
4	4
4	4
4	4
4	4
4	4
4	4
4	4
4	4
4	4
4	4
4	4
4	4
4	4
4	4
4	4
4	4
4	4
4	4
4	4
4	4
4	4
4	4
4	4
4	4
4	4
4	4
4	4
4	4
4	4
4	4
4	4
4	4
4	4
4	4
4	4
4	4
4	4
4	4
4	4
4	4
4	4
4	4
4	4
4	4
4	4
4	4
4	4
4	4
4	4
4	4
4	4
4	4
4	4
4	4
4	4
4	4
4	4
4	4
4	4
4	4
4	4
4	4
4	4
4	4
4	4
4	4
4	4
4	4
4	4
4	4
4	4
4	4
4	4
4	4
4	4
4	4
4	4
4	4
4	4
4	4
4	4
4	4
4	4
4	4
4	4
4	4
4	4
4	4
4	4
4	4
4	4
4	4
4	4
4	4
4	4
4	4
4	4
4	4
4	4
4	4
4	4
4	4
4	4
4	4
4	4
4	4
4	4
4	4
4	4
4	4
4	4
4	4
4	4
4	4
4	4
4	4
4	4
4	4
4	4
4	4
4	4
4	4
4	4
4	4
4	4
4	4
4	4
4	4
4	4
4	4
4	4
4	4
4	4
4	4
4	4
4	4
4	4
4	4
4	4
4	4
4	4
4	4
4	4
4	4
4	4
4	4
4	4
4	4
4	4
4	4
4	4
4	4
4	4
4	4
4	4
4	4
4	4
4	4
4	4
4	4
4	4
4	4
4	4
4	4
4	4
4	4
4	4
4	4
4	4
4	4
4	4
4	4
4	4
4	4
4	4
4	4
4	4
4	4
4	4
4	4
4	4
4	4
4	4
4	4
4	4
4	4
4	4
4	4
4	4
4	4
4	4
4	4
4	4
4	4
4	4
4	4
4	4
4	4
4	4
4	4
4	4
4	4
4	4
4	4
4	4
4	4
4	4
4	4
4	4
4	4
4	4
4	4
4	4
4	4
4	4
4	4
4	4
4	4
4	4
4	4
4	4
4	4
4	4
4	4
4	4
4	4
4	4
4	4
4	4
4	4
4	4
4	4
4	4
4	4
4	4
4	4
4	4
4	4
4	4
4	4
4	4
4	4
4	4
4	4
4	4
4	4
4	4
4	4
4	4
4	4
4	4
4	4
4	4
4	4
4	4
4	4
4	4
4	4
4	4
4	4
4	4
4	4
4	4
4	4
4	4
4	4
4	4
4	4
4	4
4	4
4	4
4	4
4	4
4	4
4	4
4	4
4	4
4	4
4	4
4	4
4	4
4	4
4	4
4	4
4	4
4	4
4	4
4	4
4	4
4	4
4	4
4	4
4	4
4	4
4	4
4	4
4	4
4	4
4	4
4	4
4	4
4	4
4	4
4	4
4	4
4	4
4	4
4	4
4	4
4	4
4	4
4	4
4	4
4	4
4	4
4	4
4	4
4	4
4	4
4	4
4	4
4	4
4	4
4	4
4	4
4	4
4	4
4	4
4	4
4	4
4	4
4	4
4	4
4	4
4	4
4	4
4	4
4	4
4	4
4	4
4	4
4	4
4	4
4	4
4	4
4	4
4	4
4	4
4	4
4	4
4	4
4	4
4	4
4	4
4	4
4	4
4	4
4	4
4	4
4	4
4	4
4	4
4	4
4	4
4	4
4	4
4	4
4	4
4	4
4	4
4	4
4	4
4	4
4	4
4	4
4	4
4	4
4	4
4	4
4	4
4	4
4	4
4	4
4	4
4	4
4	4
4	4
4	4
4	4
4	4
4	4
4	4
4	4
4	4
4	4
4	4
4	4
4	4
4	4
4	4
4	4
4	4
4	4
4	4
4	4
4	4
4	4
4	4
4	4
4	4
4	4
4	4
4	4
4	4
4	4
4	4
4	4
4	4
4	4
4	4
4	4
4	4
4	4
4	4
4	4
4	4
4	4
4	4
4	4
4	4
4	4
4	4
4	4
4	4
4	4
4	4
4	4
4	4
4	4
4	4
4	4
4	4
4	4
4	4
4	4
4	4
4	4
4	4
4	4
4	4
4	4
4	4
4	4
4	4
4	4
4	4
4	4
4	4
4	4
4	4
4	4
4	4
4	4
4	4
4	4
4	4
4	4
4	4
4	4
4	4
4	4
4	4
4	4
4	4
4	4
4	4
4	4
4	4
4	4
4	4
4	4
4	4
4	4
4	4
4	4
4	4
4	4
4	4
4	4
4	4
4	4
4	4
4	4
4	4
4	4
4	4
4	4
4	4
4	4
4	4
4	4
4	4
4	4
4	4
4	4
4	4
4	4
4	4
4	4
4	4
4	4
4	4
4	4
4	4
4	4
4	4
4	4
4	4
4	4
4	4
4	4
4	4
4	4
4	4
4	4
4	4
4	4
4	4
4	4
4	4
4	4
4	4
4	4
4	4
4	4
4	4
4	4
4	4
4	4
4	4
4	4
4	4
4	4
4	4
4	4
4	4
4	4
4	4
4	4
4	4
4	4
4	4
4	4
4	4
4	4
4	4
4	4
4	4
4	4
4	4
4	4
4	4
4	4
4	4
4	4
[truncated: 311 more rows]

## Sheet: Figure2f_left
192	0	0	0	0	0	1	0	0	1	1	0	0	0	0	0	1	0	0	1	0	0	0	0	0	0	0	1	0	0	0	0	0	0	0	0	0	0	0	0	0	0	2	0	0	0	0	0	0	0
0	192	0	0	2	0	0	0	0	0	0	0	0	0	0	0	0	0	0	0	0	0	2	0	1	1	0	0	0	0	0	0	0	0	5	0	0	2	0	0	0	0	0	2	0	0	4	0	0	1
0	0	192	1	0	2	0	1	0	0	0	2	2	1	0	1	0	2	1	0	1	0	0	2	0	0	0	0	0	0	2	2	4	1	0	5	1	0	2	0	0	0	0	0	0	0	0	4	1	0
0	0	1	192	0	1	0	1	0	0	0	1	2	2	0	1	0	1	2	0	1	0	0	2	0	0	0	0	0	0	1	2	2	4	0	1	5	0	1	0	0	0	0	0	0	0	0	1	4	0
0	2	0	0	192	0	0	0	0	0	0	0	0	0	0	0	0	0	0	0	0	0	2	0	2	1	0	0	0	0	0	0	0	0	4	0	0	5	0	0	0	0	0	1	0	0	2	0	0	4
0	0	2	1	0	192	0	1	0	0	0	1	1	1	0	3	0	1	4	0	1	0	0	2	0	0	0	0	0	0	1	1	1	1	0	4	1	0	5	0	0	0	0	0	0	0	0	2	1	0
1	0	0	0	0	0	192	0	0	1	2	0	0	0	0	0	3	0	0	4	0	0	0	0	0	0	0	1	0	0	0	0	0	0	0	0	0	0	0	0	0	0	1	0	0	0	0	0	0	0
0	0	1	1	0	1	0	192	0	0	0	2	1	2	0	1	0	3	1	0	4	0	0	1	0	0	0	0	0	0	1	1	1	1	0	1	1	0	2	0	0	0	0	0	0	0	0	1	1	0
0	0	0	0	0	0	0	0	192	0	0	0	0	0	2	0	0	0	0	0	0	4	0	0	0	0	2	0	1	1	0	0	0	0	0	0	0	0	0	2	1	2	0	0	1	1	0	0	0	0
1	0	0	0	0	0	1	0	0	192	1	0	0	0	0	0	1	0	0	1	0	0	0	0	0	0	0	2	0	0	0	0	0	0	0	0	0	0	0	0	0	0	2	0	0	0	0	0	0	0
1	0	0	0	0	0	2	0	0	1	192	0	0	0	0	0	3	0	0	2	0	0	0	0	0	0	0	1	0	0	0	0	0	0	0	0	0	0	0	0	0	0	1	0	0	0	0	0	0	0
0	0	2	1	0	1	0	2	0	0	0	192	2	1	0	1	0	3	1	0	2	0	0	1	0	0	0	0	0	0	3	3	2	1	0	2	1	0	1	0	0	0	0	0	0	0	0	2	1	0
0	0	2	2	0	1	0	1	0	0	0	2	192	2	0	1	0	2	3	0	1	0	0	1	0	0	0	0	0	0	2	3	3	2	0	2	2	0	1	0	0	0	0	0	0	0	0	2	2	0
0	0	1	2	0	1	0	2	0	0	0	1	2	192	0	1	0	1	2	0	2	0	0	1	0	0	0	0	0	0	1	2	3	3	0	1	2	0	2	0	0	0	0	0	0	0	0	1	2	0
0	0	0	0	0	0	0	0	2	0	0	0	0	0	192	0	0	0	0	0	0	2	0	0	0	0	1	0	1	2	0	0	0	0	0	0	0	0	0	2	1	1	0	0	1	1	0	0	0	0
0	0	1	1	0	3	0	1	0	0	0	1	1	1	0	192	0	1	3	0	1	0	0	1	0	0	0	0	0	0	2	1	1	1	0	1	1	0	1	0	0	0	0	0	0	0	0	1	1	0
1	0	0	0	0	0	3	0	0	1	3	0	0	0	0	0	192	0	0	3	0	0	0	0	0	0	0	1	0	0	0	0	0	0	0	0	0	0	0	0	0	0	1	0	0	0	0	0	0	0
0	0	2	1	0	1	0	3	0	0	0	3	2	1	0	1	0	192	1	0	3	0	0	1	0	0	0	0	0	0	2	2	2	1	0	2	1	0	1	0	0	0	0	0	0	0	0	2	1	0
0	0	1	2	0	4	0	1	0	0	0	1	3	2	0	3	0	1	192	0	1	0	0	1	0	0	0	0	0	0	1	2	2	2	0	1	2	0	1	0	0	0	0	0	0	0	0	1	2	0
1	0	0	0	0	0	4	0	0	1	2	0	0	0	0	0	3	0	0	192	0	0	0	0	0	0	0	1	0	0	0	0	0	0	0	0	0	0	0	0	0	0	1	0	0	0	0	0	0	0
0	0	1	1	0	1	0	4	0	0	0	2	1	2	0	1	0	3	1	0	192	0	0	1	0	0	0	0	0	0	1	1	1	1	0	1	1	0	2	0	0	0	0	0	0	0	0	1	1	0
0	0	0	0	0	0	0	0	4	0	0	0	0	0	2	0	0	0	0	0	0	192	0	0	0	0	1	0	1	1	0	0	0	0	0	0	0	0	0	2	1	1	0	0	1	3	0	0	0	0
0	2	0	0	2	0	0	0	0	0	0	0	0	0	0	0	0	0	0	0	0	0	192	0	1	1	0	0	0	0	0	0	0	0	2	0	0	2	0	0	0	0	0	1	0	0	3	0	0	1
0	0	2	2	0	2	0	1	0	0	0	1	1	1	0	1	0	1	1	0	1	0	0	192	0	0	0	0	0	0	1	1	1	2	0	2	2	0	2	0	0	0	0	0	0	0	0	3	2	0
0	1	0	0	2	0	0	0	0	0	0	0	0	0	0	0	0	0	0	0	0	0	1	0	192	1	0	0	0	0	0	0	0	0	2	0	0	2	0	0	0	0	0	1	0	0	1	0	0	2
0	1	0	0	1	0	0	0	0	0	0	0	0	0	0	0	0	0	0	0	0	0	1	0	1	192	0	0	0	0	0	0	0	0	1	0	0	1	0	0	0	0	0	2	0	0	1	0	0	2
0	0	0	0	0	0	0	0	2	0	0	0	0	0	1	0	0	0	0	0	0	1	0	0	0	0	192	0	1	1	0	0	0	0	0	0	0	0	0	1	1	2	0	0	2	1	0	0	0	0
1	0	0	0	0	0	1	0	0	2	1	0	0	0	0	0	1	0	0	1	0	0	0	0	0	0	0	192	0	0	0	0	0	0	0	0	0	0	0	0	0	0	2	0	0	0	0	0	0	0
0	0	0	0	0	0	0	0	1	0	0	0	0	0	1	0	0	0	0	0	0	1	0	0	0	0	1	0	192	1	0	0	0	0	0	0	0	0	0	2	2	1	0	0	2	1	0	0	0	0
0	0	0	0	0	0	0	0	1	0	0	0	0	0	2	0	0	0	0	0	0	1	0	0	0	0	1	0	1	192	0	0	0	0	0	0	0	0	0	1	2	2	0	0	1	2	0	0	0	0
0	0	2	1	0	1	0	1	0	0	0	3	2	1	0	2	0	2	1	0	1	0	0	1	0	0	0	0	0	0	192	3	2	1	0	2	1	0	1	0	0	0	0	0	0	0	0	2	1	0
0	0	2	2	0	1	0	1	0	0	0	3	3	2	0	1	0	2	2	0	1	0	0	1	0	0	0	0	0	0	3	192	3	2	0	2	2	0	1	0	0	0	0	0	0	0	0	2	2	0
0	0	4	2	0	1	0	1	0	0	0	2	3	3	0	1	0	2	2	0	1	0	0	1	0	0	0	0	0	0	2	3	192	3	0	4	2	0	1	0	0	0	0	0	0	0	0	3	2	0
0	0	1	4	0	1	0	1	0	0	0	1	2	3	0	1	0	1	2	0	1	0	0	2	0	0	0	0	0	0	1	2	3	192	0	1	4	0	1	0	0	0	0	0	0	0	0	1	3	0
0	5	0	0	4	0	0	0	0	0	0	0	0	0	0	0	0	0	0	0	0	0	2	0	2	1	0	0	0	0	0	0	0	0	192	0	0	4	0	0	0	0	0	1	0	0	4	0	0	3
0	0	5	1	0	4	0	1	0	0	0	2	2	1	0	1	0	2	1	0	1	0	0	2	0	0	0	0	0	0	2	2	4	1	0	192	1	0	4	0	0	0	0	0	0	0	0	4	1	0
0	0	1	5	0	1	0	1	0	0	0	1	2	2	0	1	0	1	2	0	1	0	0	2	0	0	0	0	0	0	1	2	2	4	0	1	192	0	1	0	0	0	0	0	0	0	0	1	4	0
0	2	0	0	5	0	0	0	0	0	0	0	0	0	0	0	0	0	0	0	0	0	2	0	2	1	0	0	0	0	0	0	0	0	4	0	0	192	0	0	0	0	0	1	0	0	2	0	0	4
0	0	2	1	0	5	0	2	0	0	0	1	1	2	0	1	0	1	1	0	2	0	0	2	0	0	0	0	0	0	1	1	1	1	0	4	1	0	192	0	0	0	0	0	0	0	0	2	1	0
0	0	0	0	0	0	0	0	2	0	0	0	0	0	2	0	0	0	0	0	0	2	0	0	0	0	1	0	2	1	0	0	0	0	0	0	0	0	0	192	2	1	0	0	2	1	0	0	0	0
0	0	0	0	0	0	0	0	1	0	0	0	0	0	1	0	0	0	0	0	0	1	0	0	0	0	1	0	2	2	0	0	0	0	0	0	0	0	0	2	192	2	0	0	2	2	0	0	0	0
0	0	0	0	0	0	0	0	2	0	0	0	0	0	1	0	0	0	0	0	0	1	0	0	0	0	2	0	1	2	0	0	0	0	0	0	0	0	0	1	2	192	0	0	1	2	0	0	0	0
2	0	0	0	0	0	1	0	0	2	1	0	0	0	0	0	1	0	0	1	0	0	0	0	0	0	0	2	0	0	0	0	0	0	0	0	0	0	0	0	0	0	192	0	0	0	0	0	0	0
0	2	0	0	1	0	0	0	0	0	0	0	0	0	0	0	0	0	0	0	0	0	1	0	1	2	0	0	0	0	0	0	0	0	1	0	0	1	0	0	0	0	0	192	0	0	1	0	0	2
0	0	0	0	0	0	0	0	1	0	0	0	0	0	1	0	0	0	0	0	0	1	0	0	0	0	2	0	2	1	0	0	0	0	0	0	0	0	0	2	2	1	0	0	192	1	0	0	0	0
0	0	0	0	0	0	0	0	1	0	0	0	0	0	1	0	0	0	0	0	0	3	0	0	0	0	1	0	1	2	0	0	0	0	0	0	0	0	0	1	2	2	0	0	1	192	0	0	0	0
0	4	0	0	2	0	0	0	0	0	0	0	0	0	0	0	0	0	0	0	0	0	3	0	1	1	0	0	0	0	0	0	0	0	4	0	0	2	0	0	0	0	0	1	0	0	192	0	0	1
0	0	4	1	0	2	0	1	0	0	0	2	2	1	0	1	0	2	1	0	1	0	0	3	0	0	0	0	0	0	2	2	3	1	0	4	1	0	2	0	0	0	0	0	0	0	0	192	1	0
0	0	1	4	0	1	0	1	0	0	0	1	2	2	0	1	0	1	2	0	1	0	0	2	0	0	0	0	0	0	1	2	2	3	0	1	4	0	1	0	0	0	0	0	0	0	0	1	192	0
0	1	0	0	4	0	0	0	0	0	0	0	0	0	0	0	0	0	0	0	0	0	1	0	2	2	0	0	0	0	0	0	0	0	3	0	0	4	0	0	0	0	0	2	0	0	1	0	0	192
0	0	0	0	0	0	0	0	1	0	0	0	0	0	4	0	0	0	0	0	0	1	0	0	0	0	2	0	1	2	0	0	0	0	0	0	0	0	0	1	1	1	0	0	2	1	0	0	0	0
0	0	1	1	0	4	0	1	0	0	0	1	1	1	0	4	0	1	6	0	1	0	0	1	0	0	0	0	0	0	2	1	1	1	0	1	1	0	1	0	0	0	0	0	0	0	0	1	1	0
1	0	0	0	0	0	4	0	0	1	2	0	0	0	0	0	4	0	0	6	0	0	0	0	0	0	0	1	0	0	0	0	0	0	0	0	0	0	0	0	0	0	1	0	0	0	0	0	0	0
0	0	1	1	0	1	0	4	0	0	0	2	1	2	0	1	0	4	1	0	6	0	0	1	0	0	0	0	0	0	1	1	1	1	0	1	1	0	2	0	0	0	0	0	0	0	0	1	1	0
0	0	0	0	0	0	0	0	4	0	0	0	0	0	2	0	0	0	0	0	0	6	0	0	0	0	1	0	1	1	0	0	0	0	0	0	0	0	0	2	1	1	0	0	1	4	0	0	0	0
0	3	0	0	2	0	0	0	0	0	0	0	0	0	0	0	0	0	0	0	0	0	6	0	1	1	0	0	0	0	0	0	0	0	3	0	0	2	0	0	0	0	0	1	0	0	4	0	0	1
0	0	3	1	0	2	0	1	0	0	0	2	2	1	0	1	0	3	1	0	1	0	0	6	0	0	0	0	0	0	2	2	2	1	0	3	1	0	2	0	0	0	0	0	0	0	0	4	1	0
0	0	1	3	0	2	0	1	0	0	0	1	2	2	0	2	0	1	3	0	1	0	0	1	0	0	0	0	0	0	1	2	2	2	0	1	3	0	1	0	0	0	0	0	0	0	0	1	4	0
1	0	0	0	0	0	2	0	0	1	1	0	0	0	0	0	2	0	0	3	0	0	0	0	0	0	0	2	0	0	0	0	0	0	0	0	0	0	0	0	0	0	1	0	0	0	0	0	0	0
0	0	0	0	0	0	0	0	1	0	0	0	0	0	2	0	0	0	0	0	0	1	0	0	0	0	1	0	2	3	0	0	0	0	0	0	0	0	0	1	1	1	0	0	1	1	0	0	0	0
0	0	2	1	0	1	0	1	0	0	0	2	5	1	0	2	0	2	1	0	1	0	0	1	0	0	0	0	0	0	3	2	2	1	0	2	1	0	1	0	0	0	0	0	0	0	0	2	1	0
0	0	1	2	0	1	0	2	0	0	0	1	2	5	0	1	0	1	2	0	2	0	0	1	0	0	0	0	0	0	1	3	2	2	0	1	2	0	2	0	0	0	0	0	0	0	0	1	2	0
0	0	0	0	0	0	0	0	2	0	0	0	0	0	5	0	0	0	0	0	0	2	0	0	0	0	1	0	1	2	0	0	0	0	0	0	0	0	0	2	1	1	0	0	1	1	0	0	0	0
0	0	1	1	0	2	0	1	0	0	0	1	1	1	0	5	0	1	2	0	1	0	0	1	0	0	0	0	0	0	2	1	1	1	0	1	1	0	1	0	0	0	0	0	0	0	0	1	1	0
1	0	0	0	0	0	2	0	0	1	1	0	0	0	0	0	5	0	0	2	0	0	0	0	0	0	0	2	0	0	0	0	0	0	0	0	0	0	0	0	0	0	1	0	0	0	0	0	0	0
0	0	0	0	0	0	0	0	1	0	0	0	0	0	2	0	0	0	0	0	0	1	0	0	0	0	1	0	2	2	0	0	0	0	0	0	0	0	0	1	1	1	0	0	1	1	0	0	0	0
0	0	1	2	0	1	0	1	0	0	0	1	1	1	0	2	0	1	1	0	1	0	0	2	0	0	0	0	0	0	2	1	1	2	0	1	2	0	1	0	0	0	0	0	0	0	0	1	2	0
0	1	0	0	2	0	0	0	0	0	0	0	0	0	0	0	0	0	0	0	0	0	1	0	2	1	0	0	0	0	0	0	0	0	2	0	0	2	0	0	0	0	0	1	0	0	1	0	0	2
1	0	0	0	0	0	1	0	0	2	1	0	0	0	0	0	1	0	0	1	0	0	0	0	0	0	0	1	0	0	0	0	0	0	0	0	0	0	0	0	0	0	1	0	0	0	0	0	0	0
1	0	0	0	0	0	1	0	0	2	2	0	0	0	0	0	1	0	0	1	0	0	0	0	0	0	0	1	0	0	0	0	0	0	0	0	0	0	0	0	0	0	1	0	0	0	0	0	0	0
1	0	0	0	0	0	1	0	0	1	2	0	0	0	0	0	1	0	0	1	0	0	0	0	0	0	0	2	0	0	0	0	0	0	0	0	0	0	0	0	0	0	1	0	0	0	0	0	0	0
0	0	0	0	0	0	0	0	1	0	0	0	0	0	2	0	0	0	0	0	0	1	0	0	0	0	1	0	2	3	0	0	0	0	0	0	0	0	0	1	1	1	0	0	1	1	0	0	0	0
0	0	2	1	0	1	0	1	0	0	0	2	3	1	0	2	0	2	1	0	1	0	0	1	0	0	0	0	0	0	3	2	2	1	0	2	1	0	1	0	0	0	0	0	0	0	0	2	1	0
0	0	1	2	0	1	0	2	0	0	0	1	2	3	0	1	0	1	2	0	2	0	0	1	0	0	0	0	0	0	1	3	2	2	0	1	2	0	3	0	0	0	0	0	0	0	0	1	2	0
0	0	0	0	0	0	0	0	2	0	0	0	0	0	3	0	0	0	0	0	0	2	0	0	0	0	1	0	2	1	0	0	0	0	0	0	0	0	0	3	3	1	0	0	2	1	0	0	0	0
0	0	0	0	0	0	0	0	2	0	0	0	0	0	1	0	0	0	0	0	0	1	0	0	0	0	3	0	1	2	0	0	0	0	0	0	0	0	0	1	3	3	0	0	1	2	0	0	0	0
1	0	0	0	0	0	1	0	0	2	1	0	0	0	0	0	1	0	0	1	0	0	0	0	0	0	0	3	0	0	0	0	0	0	0	0	0	0	0	0	0	0	3	0	0	0	0	0	0	0
0	0	0	0	0	0	0	0	4	0	0	0	0	0	1	0	0	0	0	0	0	1	0	0	0	0	2	0	3	1	0	0	0	0	0	0	0	0	0	1	1	2	0	0	1	1	0	0	0	0
1	0	0	0	0	0	1	0	0	4	1	0	0	0	0	0	1	0	0	1	0	0	0	0	0	0	0	2	0	0	0	0	0	0	0	0	0	0	0	0	0	0	2	0	0	0	0	0	0	0
1	0	0	0	0	0	2	0	0	1	4	0	0	0	0	0	2	0	0	2	0	0	0	0	0	0	0	1	0	0	0	0	0	0	0	0	0	0	0	0	0	0	1	0	0	0	0	0	0	0
0	0	1	2	0	1	0	2	0	0	0	4	1	1	0	1	0	2	1	0	2	0	0	5	0	0	0	0	0	0	1	1	1	2	0	1	2	0	1	0	0	0	0	0	0	0	0	1	2	0
0	1	0	0	2	0	0	0	0	0	0	0	0	0	0	0	0	0	0	0	0	0	1	0	5	1	0	0	0	0	0	0	0	0	2	0	0	2	0	0	0	0	0	1	0	0	1	0	0	2
0	1	0	0	1	0	0	0	0	0	0	0	0	0	0	0	0	0	0	0	0	0	1	0	1	5	0	0	0	0	0	0	0	0	1	0	0	1	0	0	0	0	0	2	0	0	1	0	0	2
0	0	0	0	0	0	0	0	2	0	0	0	0	0	1	0	0	0	0	0	0	1	0	0	0	0	5	0	1	1	0	0	0	0	0	0	0	0	0	1	1	2	0	0	2	1	0	0	0	0
1	0	0	0	0	0	3	0	0	2	2	0	0	0	0	0	2	0	0	3	0	0	0	0	0	0	0	5	0	0	0	0	0	0	0	0	0	0	0	0	0	0	2	0	0	0	0	0	0	0
0	0	1	1	0	1	0	3	0	0	0	2	1	3	0	1	0	2	1	0	3	0	0	1	0	0	0	0	0	0	1	1	1	1	0	1	1	0	2	0	0	0	0	0	0	0	0	1	1	0
0	0	0	0	0	0	0	0	3	0	0	0	0	0	3	0	0	0	0	0	0	3	0	0	0	0	1	0	1	2	0	0	0	0	0	0	0	0	0	2	1	1	0	0	1	1	0	0	0	0
0	0	1	3	0	1	0	1	0	0	0	1	1	1	0	3	0	1	1	0	1	0	0	2	0	0	0	0	0	0	2	1	1	3	0	1	3	0	1	0	0	0	0	0	0	0	0	1	2	0
0	2	0	0	3	0	0	0	0	0	0	0	0	0	0	0	0	0	0	0	0	0	3	0	2	1	0	0	0	0	0	0	0	0	3	0	0	3	0	0	0	0	0	1	0	0	2	0	0	2
0	0	2	2	0	3	0	1	0	0	0	1	1	1	0	1	0	1	1	0	1	0	0	3	0	0	0	0	0	0	1	1	1	2	0	3	2	0	3	0	0	0	0	0	0	0	0	2	3	0
0	1	0	0	2	0	0	0	0	0	0	0	0	0	0	0	0	0	0	0	0	0	1	0	3	2	0	0	0	0	0	0	0	0	2	0	0	2	0	0	0	0	0	3	0	0	1	0	0	3
0	0	0	0	0	0	0	0	1	0	0	0	0	0	1	0	0	0	0	0	0	1	0	0	0	0	2	0	4	1	0	0	0	0	0	0	0	0	0	2	2	1	0	0	3	1	0	0	0	0
0	0	0	0	0	0	0	0	1	0	0	0	0	0	2	0	0	0	0	0	0	1	0	0	0	0	1	0	1	4	0	0	0	0	0	0	0	0	0	1	2	2	0	0	1	3	0	0	0	0
0	0	2	1	0	1	0	1	0	0	0	2	7	1	0	2	0	2	1	0	1	0	0	1	0	0	0	0	0	0	4	2	2	1	0	2	1	0	1	0	0	0	0	0	0	0	0	2	1	0
0	0	1	2	0	1	0	2	0	0	0	1	2	7	0	1	0	1	2	0	2	0	0	1	0	0	0	0	0	0	1	4	2	2	0	1	2	0	2	0	0	0	0	0	0	0	0	1	2	0
0	0	0	0	0	0	0	0	2	0	0	0	0	0	7	0	0	0	0	0	0	2	0	0	0	0	1	0	1	2	0	0	0	0	0	0	0	0	0	2	1	1	0	0	1	1	0	0	0	0
0	0	1	1	0	3	0	1	0	0	0	1	1	1	0	7	0	1	3	0	1	0	0	1	0	0	0	0	0	0	2	1	1	1	0	1	1	0	1	0	0	0	0	0	0	0	0	1	1	0
1	0	0	0	0	0	3	0	0	1	9	0	0	0	0	0	7	0	0	3	0	0	0	0	0	0	0	1	0	0	0	0	0	0	0	0	0	0	0	0	0	0	1	0	0	0	0	0	0	0
0	0	2	1	0	1	0	3	0	0	0	9	2	1	0	1	0	7	1	0	3	0	0	1	0	0	0	0	0	0	3	3	2	1	0	2	1	0	1	0	0	0	0	0	0	0	0	2	1	0
0	0	2	2	0	1	0	1	0	0	0	2	9	2	0	1	0	2	7	0	1	0	0	1	0	0	0	0	0	0	2	3	3	2	0	2	2	0	1	0	0	0	0	0	0	0	0	2	2	0
0	0	1	2	0	1	0	2	0	0	0	1	2	9	0	1	0	1	2	0	2	0	0	1	0	0	0	0	0	0	1	2	3	3	0	1	2	0	2	0	0	0	0	0	0	0	0	1	2	0
0	0	0	0	0	0	0	0	2	0	0	0	0	0	9	0	0	0	0	0	0	2	0	0	0	0	1	0	1	2	0	0	0	0	0	0	0	0	0	2	1	1	0	0	1	1	0	0	0	0
0	0	1	1	0	3	0	1	0	0	0	1	1	1	0	9	0	1	3	0	1	0	0	1	0	0	0	0	0	0	2	1	1	1	0	1	1	0	1	0	0	0	0	0	0	0	0	1	1	0
1	0	0	0	0	0	3	0	0	1	7	0	0	0	0	0	9	0	0	3	0	0	0	0	0	0	0	1	0	0	0	0	0	0	0	0	0	0	0	0	0	0	1	0	0	0	0	0	0	0
0	0	2	1	0	1	0	3	0	0	0	7	2	1	0	1	0	9	1	0	3	0	0	1	0	0	0	0	0	0	3	3	2	1	0	2	1	0	1	0	0	0	0	0	0	0	0	2	1	0
0	0	2	2	0	1	0	1	0	0	0	2	7	2	0	1	0	2	9	0	1	0	0	1	0	0	0	0	0	0	2	3	3	2	0	2	2	0	1	0	0	0	0	0	0	0	0	2	2	0
0	0	1	2	0	1	0	2	0	0	0	1	2	7	0	1	0	1	2	0	2	0	0	1	0	0	0	0	0	0	1	2	3	3	0	1	2	0	2	0	0	0	0	0	0	0	0	1	2	0
0	0	0	0	0	0	0	0	2	0	0	0	0	0	7	0	0	0	0	0	0	2	0	0	0	0	1	0	1	2	0	0	0	0	0	0	0	0	0	2	1	1	0	0	1	1	0	0	0	0
0	0	1	1	0	2	0	1	0	0	0	1	1	1	0	7	0	1	2	0	1	0	0	1	0	0	0	0	0	0	2	1	1	1	0	1	1	0	1	0	0	0	0	0	0	0	0	1	1	0
3	0	0	0	0	0	2	0	0	1	1	0	0	0	0	0	7	0	0	2	0	0	0	0	0	0	0	1	0	0	0	0	0	0	0	0	0	0	0	0	0	0	2	0	0	0	0	0	0	0
0	3	0	0	2	0	0	0	0	0	0	0	0	0	0	0	0	0	0	0	0	0	2	0	1	1	0	0	0	0	0	0	0	0	2	0	0	4	0	0	0	0	0	2	0	0	2	0	0	1
0	0	3	1	0	2	0	2	0	0	0	1	1	2	0	1	0	1	1	0	2	0	0	2	0	0	0	0	0	0	1	1	1	1	0	2	1	0	4	0	0	0	0	0	0	0	0	2	1	0
0	0	0	0	0	0	0	0	2	0	0	0	0	0	2	0	0	0	0	0	0	2	0	0	0	0	1	0	2	1	0	0	0	0	0	0	0	0	0	4	3	1	0	0	2	1	0	0	0	0
0	0	0	0	0	0	0	0	2	0	0	0	0	0	1	0	0	0	0	0	0	1	0	0	0	0	4	0	1	2	0	0	0	0	0	0	0	0	0	1	4	3	0	0	1	2	0	0	0	0
1	0	0	0	0	0	1	0	0	2	1	0	0	0	0	0	1	0	0	1	0	0	0	0	0	0	0	4	0	0	0	0	0	0	0	0	0	0	0	0	0	0	3	0	0	0	0	0	0	0
0	0	0	0	0	0	0	0	1	0	0	0	0	0	1	0	0	0	0	0	0	1	0	0	0	0	1	0	4	1	0	0	0	0	0	0	0	0	0	2	2	1	0	0	3	1	0	0	0	0
0	0	0	0	0	0	0	0	1	0	0	0	0	0	1	0	0	0	0	0	0	2	0	0	0	0	1	0	1	4	0	0	0	0	0	0	0	0	0	1	2	2	0	0	1	3	0	0	0	0
0	1	0	0	1	0	0	0	0	0	0	0	0	0	0	0	0	0	0	0	0	0	2	0	1	1	0	0	0	0	0	0	0	0	1	0	0	1	0	0	0	0	0	1	0	0	3	0	0	1
1	0	0	0	0	0	1	0	0	1	1	0	0	0	0	0	1	0	0	1	0	0	0	0	0	0	0	2	0	0	0	0	0	0	0	0	0	0	0	0	0	0	1	0	0	0	0	0	0	0
0	0	0	0	0	0	0	0	1	0	0	0	0	0	2	0	0	0	0	0	0	1	0	0	0	0	1	0	2	3	0	0	0	0	0	0	0	0	0	1	1	1	0	0	1	1	0	0	0	0
0	0	2	1	0	1	0	1	0	0	0	2	3	1	0	2	0	2	1	0	1	0	0	1	0	0	0	0	0	0	3	2	2	1	0	2	1	0	1	0	0	0	0	0	0	0	0	2	1	0
0	0	1	2	0	1	0	5	0	0	0	1	2	3	0	1	0	1	2	0	2	0	0	1	0	0	0	0	0	0	1	3	2	2	0	1	2	0	2	0	0	0	0	0	0	0	0	1	2	0
0	0	0	0	0	0	0	0	5	0	0	0	0	0	3	0	0	0	0	0	0	2	0	0	0	0	2	0	1	1	0	0	0	0	0	0	0	0	0	2	1	2	0	0	1	1	0	0	0	0
1	0	0	0	0	0	1	0	0	5	1	0	0	0	0	0	1	0	0	1	0	0	0	0	0	0	0	2	0	0	0	0	0	0	0	0	0	0	0	0	0	0	2	0	0	0	0	0	0	0
1	0	0	0	0	0	3	0	0	1	5	0	0	0	0	0	2	0	0	5	0	0	0	0	0	0	0	1	0	0	0	0	0	0	0	0	0	0	0	0	0	0	1	0	0	0	0	0	0	0
0	0	1	1	0	1	0	3	0	0	0	5	1	2	0	1	0	2	1	0	5	0	0	1	0	0	0	0	0	0	1	1	1	1	0	1	1	0	2	0	0	0	0	0	0	0	0	1	1	0
0	0	0	0	0	0	0	0	3	0	0	0	0	0	2	0	0	0	0	0	0	5	0	0	0	0	1	0	1	1	0	0	0	0	0	0	0	0	0	2	1	1	0	0	1	3	0	0	0	0
0	2	0	0	3	0	0	0	0	0	0	0	0	0	0	0	0	0	0	0	0	0	5	0	1	1	0	0	0	0	0	0	0	0	2	0	0	2	0	0	0	0	0	1	0	0	3	0	0	1
0	0	2	1	0	3	0	1	0	0	0	1	1	1	0	2	0	1	2	0	1	0	0	5	0	0	0	0	0	0	1	1	1	1	0	2	1	0	2	0	0	0	0	0	0	0	0	3	1	0
1	0	0	0	0	0	3	0	0	1	1	0	0	0	0	0	2	0	0	2	0	0	0	0	0	0	0	3	0	0	0	0	0	0	0	0	0	0	0	0	0	0	1	0	0	0	0	0	0	0
0	0	0	0	0	0	0	0	1	0	0	0	0	0	1	0	0	0	0	0	0	1	0	0	0	0	1	0	3	1	0	0	0	0	0	0	0	0	0	3	2	1	0	0	2	1	0	0	0	0
0	0	0	0	0	0	0	0	1	0	0	0	0	0	1	0	0	0	0	0	0	1	0	0	0	0	1	0	2	3	0	0	0	0	0	0	0	0	0	2	3	2	0	0	4	2	0	0	0	0
0	0	0	0	0	0	0	0	1	0	0	0	0	0	1	0	0	0	0	0	0	3	0	0	0	0	1	0	1	2	0	0	0	0	0	0	0	0	0	1	2	3	0	0	1	4	0	0	0	0
0	2	0	0	3	0	0	0	0	0	0	0	0	0	0	0	0	0	0	0	0	0	3	0	1	1	0	0	0	0	0	0	0	0	2	0	0	2	0	0	0	0	0	1	0	0	4	0	0	1
0	0	2	1	0	3	0	1	0	0	0	1	1	1	0	2	0	1	2	0	1	0	0	3	0	0	0	0	0	0	1	1	1	1	0	2	1	0	2	0	0	0	0	0	0	0	0	4	1	0
1	0	0	0	0	0	3	0	0	3	1	0	0	0	0	0	2	0	0	2	0	0	0	0	0	0	0	1	0	0	0	0	0	0	0	0	0	0	0	0	0	0	1	0	0	0	0	0	0	0
1	0	0	0	0	0	2	0	0	1	3	0	0	0	0	0	2	0	0	2	0	0	0	0	0	0	0	1	0	0	0	0	0	0	0	0	0	0	0	0	0	0	1	0	0	0	0	0	0	0
0	0	1	2	0	1	0	2	0	0	0	3	1	1	0	1	0	2	1	0	2	0	0	5	0	0	0	0	0	0	1	1	1	2	0	1	2	0	1	0	0	0	0	0	0	0	0	1	2	0
0	1	0	0	2	0	0	0	0	0	0	0	0	0	0	0	0	0	0	0	0	0	1	0	5	1	0	0	0	0	0	0	0	0	2	0	0	2	0	0	0	0	0	1	0	0	1	0	0	2
0	1	0	0	1	0	0	0	0	0	0	0	0	0	0	0	0	0	0	0	0	0	1	0	1	5	0	0	0	0	0	0	0	0	1	0	0	1	0	0	0	0	0	2	0	0	1	0	0	2
0	0	0	0	0	0	0	0	2	0	0	0	0	0	1	0	0	0	0	0	0	1	0	0	0	0	5	0	1	1	0	0	0	0	0	0	0	0	0	1	1	4	0	0	2	1	0	0	0	0
2	0	0	0	0	0	1	0	0	2	1	0	0	0	0	0	1	0	0	1	0	0	0	0	0	0	0	5	0	0	0	0	0	0	0	0	0	0	0	0	0	0	4	0	0	0	0	0	0	0
0	2	0	0	1	0	0	0	0	0	0	0	0	0	0	0	0	0	0	0	0	0	1	0	1	2	0	0	0	0	0	0	0	0	1	0	0	1	0	0	0	0	0	4	0	0	1	0	0	2
0	0	0	0	0	0	0	0	1	0	0	0	0	0	1	0	0	0	0	0	0	3	0	0	0	0	2	0	1	1	0	0	0	0	0	0	0	0	0	1	1	1	0	0	4	3	0	0	0	0
0	2	0	0	2	0	0	0	0	0	0	0	0	0	0	0	0	0	0	0	0	0	3	0	1	1	0	0	0	0	0	0	0	0	2	0	0	3	0	0	0	0	0	1	0	0	3	0	0	1
0	0	2	1	0	2	0	3	0	0	0	1	1	2	0	1	0	1	1	0	2	0	0	3	0	0	0	0	0	0	1	1	1	1	0	2	1	0	3	0	0	0	0	0	0	0	0	3	1	0
0	0	0	0	0	0	0	0	3	0	0	0	0	0	2	0	0	0	0	0	0	2	0	0	0	0	4	0	1	1	0	0	0	0	0	0	0	0	0	3	1	2	0	0	1	1	0	0	0	0
1	0	0	0	0	0	1	0	0	3	1	0	0	0	0	0	1	0	0	1	0	0	0	0	0	0	0	4	0	0	0	0	0	0	0	0	0	0	0	0	0	0	2	0	0	0	0	0	0	0
0	0	0	0	0	0	0	0	1	0	0	0	0	0	1	0	0	0	0	0	0	1	0	0	0	0	1	0	4	1	0	0	0	0	0	0	0	0	0	2	3	1	0	0	2	1	0	0	0	0
0	0	0	0	0	0	0	0	2	0	0	0	0	0	1	0	0	0	0	0	0	1	0	0	0	0	6	0	1	4	0	0	0	0	0	0	0	0	0	1	2	3	0	0	1	2	0	0	0	0
1	0	0	0	0	0	1	0	0	2	1	0	0	0	0	0	1	0	0	1	0	0	0	0	0	0	0	6	0	0	0	0	0	0	0	0	0	0	0	0	0	0	3	0	0	0	0	0	0	0
0	0	0	0	0	0	0	0	1	0	0	0	0	0	1	0	0	0	0	0	0	1	0	0	0	0	1	0	6	1	0	0	0	0	0	0	0	0	0	2	2	1	0	0	2	1	0	0	0	0
0	0	0	0	0	0	0	0	1	0	0	0	0	0	2	0	0	0	0	0	0	1	0	0	0	0	1	0	1	6	0	0	0	0	0	0	0	0	0	1	2	2	0	0	1	2	0	0	0	0
0	0	2	1	0	1	0	1	0	0	0	2	3	1	0	2	0	2	1	0	1	0	0	1	0	0	0	0	0	0	6	2	2	1	0	2	1	0	1	0	0	0	0	0	0	0	0	2	1	0
0	0	1	2	0	1	0	5	0	0	0	1	2	3	0	1	0	1	2	0	2	0	0	1	0	0	0	0	0	0	1	6	2	2	0	1	2	0	2	0	0	0	0	0	0	0	0	1	2	0
0	0	0	0	0	0	0	0	5	0	0	0	0	0	3	0	0	0	0	0	0	2	0	0	0	0	2	0	1	1	0	0	0	0	0	0	0	0	0	2	1	2	0	0	1	1	0	0	0	0
1	0	0	0	0	0	1	0	0	5	1	0	0	0	0	0	1	0	0	1	0	0	0	0	0	0	0	2	0	0	0	0	0	0	0	0	0	0	0	0	0	0	2	0	0	0	0	0	0	0
1	0	0	0	0	0	3	0	0	1	5	0	0	0	0	0	2	0	0	5	0	0	0	0	0	0	0	1	0	0	0	0	0	0	0	0	0	0	0	0	0	0	1	0	0	0	0	0	0	0
0	0	1	1	0	1	0	3	0	0	0	5	1	2	0	1	0	2	1	0	5	0	0	1	0	0	0	0	0	0	1	1	1	1	0	1	1	0	2	0	0	0	0	0	0	0	0	1	1	0
0	0	0	0	0	0	0	0	3	0	0	0	0	0	2	0	0	0	0	0	0	5	0	0	0	0	1	0	1	1	0	0	0	0	0	0	0	0	0	2	1	1	0	0	1	3	0	0	0	0
0	2	0	0	2	0	0	0	0	0	0	0	0	0	0	0	0	0	0	0	0	0	5	0	1	1	0	0	0	0	0	0	0	0	2	0	0	5	0	0	0	0	0	1	0	0	3	0	0	1
0	0	2	1	0	2	0	2	0	0	0	1	1	2	0	1	0	1	1	0	2	0	0	5	0	0	0	0	0	0	1	1	1	1	0	2	1	0	5	0	0	0	0	0	0	0	0	3	1	0
0	0	0	0	0	0	0	0	2	0	0	0	0	0	2	0	0	0	0	0	0	2	0	0	0	0	1	0	2	1	0	0	0	0	0	0	0	0	0	5	2	1	0	0	2	1	0	0	0	0
0	0	0	0	0	0	0	0	1	0	0	0	0	0	1	0	0	0	0	0	0	1	0	0	0	0	1	0	3	2	0	0	0	0	0	0	0	0	0	2	5	2	0	0	2	2	0	0	0	0
0	0	0	0	0	0	0	0	1	0	0	0	0	0	2	0	0	0	0	0	0	1	0	0	0	0	1	0	1	3	0	0	0	0	0	0	0	0	0	1	2	5	0	0	1	2	0	0	0	0
0	0	1	3	0	1	0	1	0	0	0	1	1	1	0	2	0	1	1	0	1	0	0	2	0	0	0	0	0	0	3	1	1	3	0	1	6	0	1	0	0	0	0	0	0	0	0	1	2	0
0	2	0	0	3	0	0	0	0	0	0	0	0	0	0	0	0	0	0	0	0	0	2	0	2	1	0	0	0	0	0	0	0	0	3	0	0	6	0	0	0	0	0	1	0	0	2	0	0	2
0	0	2	1	0	3	0	2	0	0	0	1	1	2	0	1	0	1	1	0	2	0	0	2	0	0	0	0	0	0	1	1	1	1	0	3	1	0	6	0	0	0	0	0	0	0	0	2	1	0
0	0	0	0	0	0	0	0	2	0	0	0	0	0	2	0	0	0	0	0	0	2	0	0	0	0	1	0	2	1	0	0	0	0	0	0	0	0	0	6	2	1	0	0	2	1	0	0	0	0
0	0	0	0	0	0	0	0	1	0	0	0	0	0	1	0	0	0	0	0	0	1	0	0	0	0	1	0	2	2	0	0	0	0	0	0	0	0	0	2	6	2	0	0	5	2	0	0	0	0
0	0	0	0	0	0	0	0	1	0	0	0	0	0	1	0	0	0	0	0	0	3	0	0	0	0	1	0	1	2	0	0	0	0	0	0	0	0	0	1	2	6	0	0	1	5	0	0	0	0
0	3	0	0	2	0	0	0	0	0	0	0	0	0	0	0	0	0	0	0	0	0	3	0	1	1	0	0	0	0	0	0	0	0	3	0	0	2	0	0	0	0	0	1	0	0	5	0	0	1
0	0	3	1	0	2	0	1	0	0	0	2	3	1	0	1	0	2	1	0	1	0	0	3	0	0	0	0	0	0	2	2	2	1	0	3	1	0	2	0	0	0	0	0	0	0	0	5	1	0
0	0	1	3	0	1	0	2	0	0	0	1	2	3	0	1	0	1	2	0	2	0	0	1	0	0	0	0	0	0	1	2	2	2	0	1	3	0	5	0	0	0	0	0	0	0	0	1	5	0
0	0	0	0	0	0	0	0	2	0	0	0	0	0	3	0	0	0	0	0	0	2	0	0	0	0	1	0	2	1	0	0	0	0	0	0	0	0	0	5	2	1	0	0	2	1	0	0	0	0
0	0	0	0	0	0	0	0	1	0	0	0	0	0	1	0	0	0	0	0	0	1	0	0	0	0	1	0	2	2	0	0	0	0	0	0	0	0	0	2	5	2	0	0	2	2	0	0	0	0
0	0	0	0	0	0	0	0	2	0	0	0	0	0	1	0	0	0	0	0	0	1	0	0	0	0	4	0	1	2	0	0	0	0	0	0	0	0	0	1	2	5	0	0	1	2	0	0	0	0
1	0	0	0	0	0	1	0	0	2	1	0	0	0	0	0	1	0	0	1	0	0	0	0	0	0	0	4	0	0	0	0	0	0	0	0	0	0	0	0	0	0	5	0	0	0	0	0	0	0
0	0	0	0	0	0	0	0	1	0	0	0	0	0	1	0	0	0	0	0	0	1	0	0	0	0	1	0	4	1	0	0	0	0	0	0	0	0	0	3	2	1	0	0	2	1	0	0	0	0
0	0	0	0	0	0	0	0	1	0	0	0	0	0	1	0	0	0	0	0	0	1	0	0	0	0	1	0	2	4	0	0	0	0	0	0	0	0	0	2	3	2	0	0	3	2	0	0	0	0
0	0	0	0	0	0	0	0	1	0	0	0	0	0	1	0	0	0	0	0	0	2	0	0	0	0	1	0	1	2	0	0	0	0	0	0	0	0	0	1	2	3	0	0	1	3	0	0	0	0
0	1	0	0	1	0	0	0	0	0	0	0	0	0	0	0	0	0	0	0	0	0	2	0	1	2	0	0	0	0	0	0	0	0	1	0	0	1	0	0	0	0	0	2	0	0	3	0	0	3
0	0	0	0	0	0	0	0	1	0	0	0	0	0	2	0	0	0	0	0	0	1	0	0	0	0	2	0	1	2	0	0	0	0	0	0	0	0	0	1	1	1	0	0	2	1	0	0	0	0
0	0	1	4	0	1	0	1	0	0	0	1	1	1	0	2	0	1	1	0	1	0	0	2	0	0	0	0	0	0	2	1	1	3	0	1	3	0	1	0	0	0	0	0	0	0	0	1	2	0
0	2	0	0	4	0	0	0	0	0	0	0	0	0	0	0	0	0	0	0	0	0	2	0	2	1	0	0	0	0	0	0	0	0	3	0	0	3	0	0	0	0	0	1	0	0	2	0	0	2
0	0	2	1	0	4	0	1	0	0	0	1	1	1	0	2	0	1	2	0	1	0	0	2	0	0	0	0	0	0	1	1	1	1	0	3	1	0	3	0	0	0	0	0	0	0	0	2	1	0
1	0	0	0	0	0	4	0	0	1	1	0	0	0	0	0	2	0	0	2	0	0	0	0	0	0	0	3	0	0	0	0	0	0	0	0	0	0	0	0	0	0	1	0	0	0	0	0	0	0
0	0	0	0	0	0	0	0	1	0	0	0	0	0	1	0	0	0	0	0	0	1	0	0	0	0	1	0	3	1	0	0	0	0	0	0	0	0	0	2	3	1	0	0	2	1	0	0	0	0
0	0	0	0	0	0	0	0	2	0	0	0	0	0	1	0	0	0	0	0	0	1	0	0	0	0	4	0	1	3	0	0	0	0	0	0	0	0	0	1	2	3	0	0	1	2	0	0	0	0
1	0	0	0	0	0	1	0	0	2	1	0	0	0	0	0	1	0	0	1	0	0	0	0	0	0	0	4	0	0	0	0	0	0	0	0	0	0	0	0	0	0	3	0	0	0	0	0	0	0
0	0	0	0	0	0	0	0	1	0	0	0	0	0	1	0	0	0	0	0	0	1	0	0	0	0	1	0	4	1	0	0	0	0	0	0	0	0	0	3	2	1	0	0	2	1	0	0	0	0
0	0	0	0	0	0	0	0	1	0	0	0	0	0	1	0	0	0	0	0	0	1	0	0	0	0	1	0	2	4	0	0	0	0	0	0	0	0	0	2	3	2	0	0	4	2	0	0	0	0
0	0	0	0	0	0	0	0	1	0	0	0	0	0	1	0	0	0	0	0	0	3	0	0	0	0	1	0	1	2	0	0	0	0	0	0	0	0	0	1	2	3	0	0	1	4	0	0	0	0
0	2	0	0	3	0	0	0	0	0	0	0	0	0	0	0	0	0	0	0	0	0	3	0	1	1	0	0	0	0	0	0	0	0	2	0	0	2	0	0	0	0	0	1	0	0	4	0	0	1
0	0	2	1	0	3	0	1	0	0	0	1	1	1	0	2	0	1	2	0	1	0	0	3	0	0	0	0	0	0	1	1	1	1	0	2	1	0	2	0	0	0	0	0	0	0	0	4	1	0
1	0	0	0	0	0	3	0	0	1	1	0	0	0	0	0	2	0	0	2	0	0	0	0	0	0	0	3	0	0	0	0	0	0	0	0	0	0	0	0	0	0	1	0	0	0	0	0	0	0
0	0	0	0	0	0	0	0	1	0	0	0	0	0	1	0	0	0	0	0	0	1	0	0	0	0	1	0	3	1	0	0	0	0	0	0	0	0	0	2	2	1	0	0	5	1	0	0	0	0
0	0	0	0	0	0	0	0	1	0	0	0	0	0	1	0	0	0	0	0	0	3	0	0	0	0	1	0	1	3	0	0	0	0	0	0	0	0	0	1	2	2	0	0	1	5	0	0	0	0
0	3	0	0	2	0	0	0	0	0	0	0	0	0	0	0	0	0	0	0	0	0	3	0	1	1	0	0	0	0	0	0	0	0	3	0	0	2	0	0	0	0	0	1	0	0	5	0	0	1
0	0	3	1	0	2	0	1	0	0	0	3	2	1	0	1	0	2	1	0	1	0	0	3	0	0	0	0	0	0	4	3	2	1	0	3	1	0	2	0	0	0	0	0	0	0	0	5	1	0
0	0	2	3	0	1	0	1	0	0	0	5	3	2	0	1	0	2	2	0	1	0	0	1	0	0	0	0	0	0	3	4	3	2	0	2	3	0	1	0	0	0	0	0	0	0	0	2	5	0
0	0	2	2	0	1	0	1	0	0	0	2	5	3	0	1	0	2	2	0	1	0	0	1	0	0	0	0	0	0	2	3	4	3	0	2	2	0	1	0	0	0	0	0	0	0	0	2	2	0
0	0	1	2	0	1	0	2	0	0	0	1	2	5	0	1	0	1	2	0	2	0	0	1	0	0	0	0	0	0	1	2	3	4	0	1	2	0	2	0	0	0	0	0	0	0	0	1	2	0
0	0	0	0	0	0	0	0	2	0	0	0	0	0	5	0	0	0	0	0	0	2	0	0	0	0	1	0	1	2	0	0	0	0	0	0	0	0	0	2	1	1	0	0	1	1	0	0	0	0
0	0	1	3	0	1	0	1	0	0	0	1	1	1	0	5	0	1	1	0	1	0	0	2	0	0	0	0	0	0	2	1	1	3	0	1	4	0	1	0	0	0	0	0	0	0	0	1	2	0
0	2	0	0	3	0	0	0	0	0	0	0	0	0	0	0	0	0	0	0	0	0	2	0	2	1	0	0	0	0	0	0	0	0	3	0	0	4	0	0	0	0	0	1	0	0	2	0	0	2
0	0	2	1	0	3	0	3	0	0	0	1	1	2	0	1	0	1	1	0	2	0	0	2	0	0	0	0	0	0	1	1	1	1	0	3	1	0	4	0	0	0	0	0	0	0	0	2	1	0
0	0	0	0	0	0	0	0	3	0	0	0	0	0	2	0	0	0	0	0	0	2	0	0	0	0	2	0	1	1	0	0	0	0	0	0	0	0	0	4	1	2	0	0	1	1	0	0	0	0
1	0	0	0	0	0	2	0	0	3	2	0	0	0	0	0	2	0	0	2	0	0	0	0	0	0	0	2	0	0	0	0	0	0	0	0	0	0	0	0	0	0	2	0	0	0	0	0	0	0
0	0	1	3	0	1	0	2	0	0	0	2	1	1	0	1	0	2	1	0	2	0	0	2	0	0	0	0	0	0	1	1	1	3	0	1	4	0	1	0	0	0	0	0	0	0	0	1	2	0
0	2	0	0	3	0	0	0	0	0	0	0	0	0	0	0	0	0	0	0	0	0	2	0	2	1	0	0	0	0	0	0	0	0	3	0	0	4	0	0	0	0	0	1	0	0	2	0	0	2
0	0	2	1	0	3	0	2	0	0	0	1	1	2	0	1	0	1	1	0	3	0	0	2	0	0	0	0	0	0	1	1	1	1	0	3	1	0	4	0	0	0	0	0	0	0	0	2	1	0
0	0	0	0	0	0	0	0	2	0	0	0	0	0	2	0	0	0	0	0	0	3	0	0	0	0	1	0	1	1	0	0	0	0	0	0	0	0	0	4	1	1	0	0	1	2	0	0	0	0
0	1	0	0	1	0	0	0	0	0	0	0	0	0	0	0	0	0	0	0	0	0	3	0	4	1	0	0	0	0	0	0	0	0	1	0	0	1	0	0	0	0	0	1	0	0	2	0	0	1
0	1	0	0	1	0	0	0	0	0	0	0	0	0	0	0	0	0	0	0	0	0	1	0	1	4	0	0	0	0	0	0	0	0	1	0	0	1	0	0	0	0	0	2	0	0	1	0	0	2
0	0	0	0	0	0	0	0	2	0	0	0	0	0	1	0	0	0	0	0	0	1	0	0	0	0	4	0	1	1	0	0	0	0	0	0	0	0	0	1	1	2	0	0	2	1	0	0	0	0
1	0	0	0	0	0	3	0	0	2	2	0	0	0	0	0	2	0	0	3	0	0	0	0	0	0	0	4	0	0	0	0	0	0	0	0	0	0	0	0	0	0	2	0	0	0	0	0	0	0
0	0	1	1	0	1	0	3	0	0	0	2	1	2	0	1	0	2	1	0	3	0	0	1	0	0	0	0	0	0	1	1	1	1	0	1	1	0	3	0	0	0	0	0	0	0	0	1	1	0
0	0	0	0	0	0	0	0	3	0	0	0	0	0	2	0	0	0	0	0	0	3	0	0	0	0	1	0	3	1	0	0	0	0	0	0	0	0	0	3	2	1	0	0	2	1	0	0	0	0
0	0	0	0	0	0	0	0	1	0	0	0	0	0	2	0	0	0	0	0	0	1	0	0	0	0	1	0	1	3	0	0	0	0	0	0	0	0	0	1	3	2	0	0	1	2	0	0	0	0
0	0	1	1	0	1	0	2	0	0	0	1	1	2	0	2	0	1	1	0	3	0	0	1	0	0	0	0	0	0	3	1	1	1	0	1	1	0	2	0	0	0	0	0	0	0	0	1	1	0
0	0	0	0	0	0	0	0	2	0	0	0	0	0	2	0	0	0	0	0	0	3	0	0	0	0	1	0	1	1	0	0	0	0	0	0	0	0	0	2	1	1	0	0	1	2	0	0	0	0
0	1	0	0	1	0	0	0	0	0	0	0	0	0	0	0	0	0	0	0	0	0	3	0	1	1	0	0	0	0	0	0	0	0	1	0	0	1	0	0	0	0	0	1	0	0	2	0	0	1
1	0	0	0	0	0	1	0	0	1	1	0	0	0	0	0	1	0	0	1	0	0	0	0	0	0	0	3	0	0	0	0	0	0	0	0	0	0	0	0	0	0	1	0	0	0	0	0	0	0
0	0	0	0	0	0	0	0	1	0	0	0	0	0	1	0	0	0	0	0	0	1	0	0	0	0	1	0	3	1	0	0	0	0	0	0	0	0	0	3	2	1	0	0	2	1	0	0	0	0
0	0	0	0	0	0	0	0	1	0	0	0	0	0	1	0	0	0	0	0	0	1	0	0	0	0	1	0	2	3	0	0	0	0	0	0	0	0	0	3	3	2	0	0	2	2	0	0	0	0
0	0	0	0	0	0	0	0	1	0	0	0	0	0	1	0	0	0	0	0	0	1	0	0	0	0	1	0	3	2	0	0	0	0	0	0	0	0	0	2	3	3	0	0	2	2	0	0	0	0
0	0	0	0	0	0	0	0	1	0	0	0	0	0	3	0	0	0	0	0	0	1	0	0	0	0	1	0	1	3	0	0	0	0	0	0	0	0	0	1	2	3	0	0	1	2	0	0	0	0
0	0	1	1	0	2	0	1	0	0	0	1	1	1	0	3	0	1	2	0	1	0	0	1	0	0	0	0	0	0	3	1	1	1	0	1	1	0	1	0	0	0	0	0	0	0	0	1	1	0
1	0	0	0	0	0	2	0	0	1	1	0	0	0	0	0	3	0	0	2	0	0	0	0	0	0	0	3	0	0	0	0	0	0	0	0	0	0	0	0	0	0	1	0	0	0	0	0	0	0
0	0	0	0	0	0	0	0	1	0	0	0	0	0	1	0	0	0	0	0	0	1	0	0	0	0	1	0	3	1	0	0	0	0	0	0	0	0	0	2	3	1	0	0	2	1	0	0	0	0
0	0	0	0	0	0	0	0	2	0	0	0	0	0	1	0	0	0	0	0	0	1	0	0	0	0	3	0	1	3	0	0	0	0	0	0	0	0	0	1	2	3	0	0	1	2	0	0	0	0
1	0	0	0	0	0	1	0	0	2	1	0	0	0	0	0	1	0	0	1	0	0	0	0	0	0	0	3	0	0	0	0	0	0	0	0	0	0	0	0	0	0	3	0	0	0	0	0	0	0
0	0	0	0	0	0	0	0	2	0	0	0	0	0	1	0	0	0	0	0	0	1	0	0	0	0	2	0	3	1	0	0	0	0	0	0	0	0	0	1	1	3	0	0	1	1	0	0	0	0
3	0	0	0	0	0	1	0	0	2	1	0	0	0	0	0	1	0	0	1	0	0	0	0	0	0	0	2	0	0	0	0	0	0	0	0	0	0	0	0	0	0	3	0	0	0	0	0	0	0
0	3	0	0	3	0	0	0	0	0	0	0	0	0	0	0	0	0	0	0	0	0	2	0	1	1	0	0	0	0	0	0	0	0	2	0	0	2	0	0	0	0	0	3	0	0	2	0	0	1
0	0	3	1	0	3	0	1	0	0	0	1	1	1	0	2	0	1	2	0	1	0	0	2	0	0	0	0	0	0	1	1	1	1	0	2	1	0	2	0	0	0	0	0	0	0	0	2	1	0
1	0	0	0	0	0	3	0	0	3	1	0	0	0	0	0	2	0	0	2	0	0	0	0	0	0	0	1	0	0	0	0	0	0	0	0	0	0	0	0	0	0	1	0	0	0	0	0	0	0
1	0	0	0	0	0	4	0	0	1	3	0	0	0	0	0	2	0	0	3	0	0	0	0	0	0	0	1	0	0	0	0	0	0	0	0	0	0	0	0	0	0	1	0	0	0	0	0	0	0
0	0	1	1	0	1	0	4	0	0	0	3	1	2	0	1	0	2	1	0	3	0	0	1	0	0	0	0	0	0	1	1	1	1	0	1	1	0	2	0	0	0	0	0	0	0	0	1	1	0
0	0	0	0	0	0	0	0	4	0	0	0	0	0	2	0	0	0	0	0	0	3	0	0	0	0	2	0	1	1	0	0	0	0	0	0	0	0	0	2	1	2	0	0	1	1	0	0	0	0
1	0	0	0	0	0	4	0	0	4	2	0	0	0	0	0	2	0	0	3	0	0	0	0	0	0	0	2	0	0	0	0	0	0	0	0	0	0	0	0	0	0	2	0	0	0	0	0	0	0
0	0	1	1	0	1	0	4	0	0	0	2	1	2	0	1	0	2	1	0	3	0	0	1	0	0	0	0	0	0	1	1	1	1	0	1	1	0	2	0	0	0	0	0	0	0	0	1	1	0
0	0	0	0	0	0	0	0	4	0	0	0	0	0	2	0	0	0	0	0	0	3	0	0	0	0	3	0	1	1	0	0	0	0	0	0	0	0	0	2	1	2	0	0	1	1	0	0	0	0
1	0	0	0	0	0	1	0	0	4	1	0	0	0	0	0	1	0	0	1	0	0	0	0	0	0	0	3	0	0	0	0	0	0	0	0	0	0	0	0	0	0	2	0	0	0	0	0	0	0
0	0	0	0	0	0	0	0	1	0	0	0	0	0	3	0	0	0	0	0	0	1	0	0	0	0	1	0	3	2	0	0	0	0	0	0	0	0	0	1	1	1	0	0	1	1	0	0	0	0
0	0	1	1	0	2	0	1	0	0	0	1	1	1	0	3	0	1	2	0	1	0	0	1	0	0	0	0	0	0	2	1	1	1	0	1	1	0	1	0	0	0	0	0	0	0	0	1	1	0
1	0	0	0	0	0	2	0	0	1	1	0	0	0	0	0	3	0	0	2	0	0	0	0	0	0	0	2	0	0	0	0	0	0	0	0	0	0	0	0	0	0	1	0	0	0	0	0	0	0
0	0	0	0	0	0	0	0	1	0	0	0	0	0	1	0	0	0	0	0	0	2	0	0	0	0	1	0	2	1	0	0	0	0	0	0	0	0	0	1	1	1	0	0	1	2	0	0	0	0
0	1	0	0	1	0	0	0	0	0	0	0	0	0	0	0	0	0	0	0	0	0	2	0	3	1	0	0	0	0	0	0	0	0	1	0	0	1	0	0	0	0	0	1	0	0	2	0	0	1
0	1	0	0	1	0	0	0	0	0	0	0	0	0	0	0	0	0	0	0	0	0	1	0	1	3	0	0	0	0	0	0	0	0	1	0	0	1	0	0	0	0	0	2	0	0	1	0	0	2
0	0	0	0	0	0	0	0	1	0	0	0	0	0	1	0	0	0	0	0	0	2	0	0	0	0	3	0	1	1	0	0	0	0	0	0	0	0	0	1	1	1	0	0	2	2	0	0	0	0
0	1	0	0	1	0	0	0	0	0	0	0	0	0	0	0	0	0	0	0	0	0	2	0	4	1	0	0	0	0	0	0	0	0	1	0	0	1	0	0	0	0	0	1	0	0	2	0	0	1
0	1	0	0	1	0	0	0	0	0	0	0	0	0	0	0	0	0	0	0	0	0	1	0	1	4	0	0	0	0	0	0	0	0	1	0	0	1	0	0	0	0	0	2	0	0	1	0	0	2
0	0	0	0	0	0	0	0	4	0	0	0	0	0	1	0	0	0	0	0	0	1	0	0	0	0	4	0	1	1	0	0	0	0	0	0	0	0	0	1	1	2	0	0	2	1	0	0	0	0
1	0	0	0	0	0	1	0	0	4	1	0	0	0	0	0	1	0	0	1	0	0	0	0	0	0	0	4	0	0	0	0	0	0	0	0	0	0	0	0	0	0	2	0	0	0	0	0	0	0
1	0	0	0	0	0	2	0	0	1	4	0	0	0	0	0	2	0	0	2	0	0	0	0	0	0	0	1	0	0	0	0	0	0	0	0	0	0	0	0	0	0	1	0	0	0	0	0	0	0
0	0	1	2	0	1	0	2	0	0	0	4	1	1	0	1	0	2	1	0	2	0	0	2	0	0	0	0	0	0	1	1	1	2	0	1	2	0	1	0	0	0	0	0	0	0	0	1	3	0
0	1	0	0	2	0	0	0	0	0	0	0	0	0	0	0	0	0	0	0	0	0	1	0	2	2	0	0	0	0	0	0	0	0	2	0	0	2	0	0	0	0	0	3	0	0	1	0	0	3
0	0	0	0	0	0	0	0	1	0	0	0	0	0	1	0	0	0	0	0	0	1	0	0	0	0	2	0	3	1	0	0	0	0	0	0	0	0	0	2	2	1	0	0	3	1	0	0	0	0
0	0	0	0	0	0	0	0	1	0	0	0	0	0	2	0	0	0	0	0	0	1	0	0	0	0	1	0	1	3	0	0	0	0	0	0	0	0	0	1	2	2	0	0	1	3	0	0	0	0
0	0	1	1	0	1	0	2	0	0	0	1	1	2	0	2	0	1	1	0	2	0	0	1	0	0	0	0	0	0	3	1	1	1	0	1	1	0	3	0	0	0	0	0	0	0	0	1	1	0
0	0	0	0	0	0	0	0	2	0	0	0	0	0	2	0	0	0	0	0	0	2	0	0	0	0	1	0	2	1	0	0	0	0	0	0	0	0	0	3	4	1	0	0	2	1	0	0	0	0
0	0	0	0	0	0	0	0	2	0	0	0	0	0	1	0	0	0	0	0	0	1	0	0	0	0	2	0	1	2	0	0	0	0	0	0	0	0	0	1	3	4	0	0	1	2	0	0	0	0
3	0	0	0	0	0	1	0	0	2	1	0	0	0	0	0	1	0	0	1	0	0	0	0	0	0	0	2	0	0	0	0	0	0	0	0	0	0	0	0	0	0	4	0	0	0	0	0	0	0
0	3	0	0	2	0	0	0	0	0	0	0	0	0	0	0	0	0	0	0	0	0	2	0	1	1	0	0	0	0	0	0	0	0	2	0	0	5	0	0	0	0	0	4	0	0	2	0	0	1
0	0	3	1	0	2	0	2	0	0	0	1	1	2	0	1	0	1	1	0	2	0	0	2	0	0	0	0	0	0	1	1	1	1	0	2	1	0	5	0	0	0	0	0	0	0	0	2	1	0
0	0	0	0	0	0	0	0	2	0	0	0	0	0	2	0	0	0	0	0	0	2	0	0	0	0	1	0	2	1	0	0	0	0	0	0	0	0	0	5	2	1	0	0	2	1	0	0	0	0
0	0	0	0	0	0	0	0	1	0	0	0	0	0	1	0	0	0	0	0	0	1	0	0	0	0	1	0	3	2	0	0	0	0	0	0	0	0	0	2	5	2	0	0	2	2	0	0	0	0
0	0	0	0	0	0	0	0	1	0	0	0	0	0	3	0	0	0	0	0	0	1	0	0	0	0	1	0	1	3	0	0	0	0	0	0	0	0	0	1	2	5	0	0	1	2	0	0	0	0
0	0	1	1	0	2	0	1	0	0	0	1	1	1	0	3	0	1	2	0	1	0	0	1	0	0	0	0	0	0	3	1	1	1	0	1	1	0	1	0	0	0	0	0	0	0	0	1	1	0
1	0	0	0	0	0	2	0	0	4	1	0	0	0	0	0	3	0	0	2	0	0	0	0	0	0	0	1	0	0	0	0	0	0	0	0	0	0	0	0	0	0	1	0	0	0	0	0	0	0
1	0	0	0	0	0	2	0	0	1	4	0	0	0	0	0	3	0	0	2	0	0	0	0	0	0	0	1	0	0	0	0	0	0	0	0	0	0	0	0	0	0	1	0	0	0	0	0	0	0
0	0	2	1	0	1	0	2	0	0	0	4	3	1	0	1	0	3	1	0	2	0	0	1	0	0	0	0	0	0	2	2	2	1	0	2	1	0	1	0	0	0	0	0	0	0	0	2	1	0
0	0	1	2	0	1	0	2	0	0	0	1	4	3	0	1	0	1	3	0	3	0	0	1	0	0	0	0	0	0	1	2	2	2	0	1	2	0	2	0	0	0	0	0	0	0	0	1	2	0
0	0	0	0	0	0	0	0	2	0	0	0	0	0	3	0	0	0	0	0	0	3	0	0	0	0	1	0	1	1	0	0	0	0	0	0	0	0	0	2	1	1	0	0	1	2	0	0	0	0
0	1	0	0	1	0	0	0	0	0	0	0	0	0	0	0	0	0	0	0	0	0	3	0	1	1	0	0	0	0	0	0	0	0	1	0	0	1	0	0	0	0	0	1	0	0	2	0	0	1
1	0	0	0	0	0	1	0	0	1	1	0	0	0	0	0	1	0	0	1	0	0	0	0	0	0	0	2	0	0	0	0	0	0	0	0	0	0	0	0	0	0	1	0	0	0	0	0	0	0
0	0	0	0	0	0	0	0	1	0	0	0	0	0	2	0	0	0	0	0	0	1	0	0	0	0	1	0	2	2	0	0	0	0	0	0	0	0	0	1	1	1	0	0	1	1	0	0	0	0
0	0	1	2	0	1	0	1	0	0	0	1	1	1	0	2	0	1	1	0	1	0	0	2	0	0	0	0	0	0	2	1	1	2	0	1	2	0	1	0	0	0	0	0	0	0	0	1	3	0
0	1	0	0	2	0	0	0	0	0	0	0	0	0	0	0	0	0	0	0	0	0	1	0	2	2	0	0	0	0	0	0	0	0	2	0	0	2	0	0	0	0	0	3	0	0	1	0	0	3
0	0	0	0	0	0	0	0	1	0	0	0	0	0	1	0	0	0	0	0	0	1	0	0	0	0	2	0	2	1	0	0	0	0	0	0	0	0	0	2	3	1	0	0	3	1	0	0	0	0
0	0	0	0	0	0	0	0	2	0	0	0	0	0	1	0	0	0	0	0	0	1	0	0	0	0	2	0	1	2	0	0	0	0	0	0	0	0	0	1	2	3	0	0	1	3	0	0	0	0
1	0	0	0	0	0	2	0	0	2	3	0	0	0	0	0	6	0	0	2	0	0	0	0	0	0	0	2	0	0	0	0	0	0	0	0	0	0	0	0	0	0	3	0	0	0	0	0	0	0
0	0	2	1	0	1	0	2	0	0	0	3	2	1	0	1	0	6	1	0	2	0	0	1	0	0	0	0	0	0	2	2	2	1	0	2	1	0	1	0	0	0	0	0	0	0	0	2	1	0
0	0	1	2	0	4	0	1	0	0	0	1	3	2	0	3	0	1	6	0	1	0	0	1	0	0	0	0	0	0	1	2	2	2	0	1	2	0	1	0	0	0	0	0	0	0	0	1	2	0
1	0	0	0	0	0	4	0	0	1	2	0	0	0	0	0	3	0	0	6	0	0	0	0	0	0	0	1	0	0	0	0	0	0	0	0	0	0	0	0	0	0	1	0	0	0	0	0	0	0
0	0	1	1	0	1	0	4	0	0	0	2	1	3	0	1	0	3	1	0	6	0	0	1	0	0	0	0	0	0	1	1	1	1	0	1	1	0	2	0	0	0	0	0	0	0	0	1	1	0
0	0	0	0	0	0	0	0	4	0	0	0	0	0	3	0	0	0	0	0	0	6	0	0	0	0	1	0	1	2	0	0	0	0	0	0	0	0	0	2	1	1	0	0	1	1	0	0	0	0
0	0	1	1	0	1	0	3	0	0	0	1	1	2	0	3	0	1	1	0	2	0	0	1	0	0	0	0	0	0	2	1	1	1	0	1	1	0	2	0	0	0	0	0	0	0	0	1	1	0
0	0	0	0	0	0	0	0	3	0	0	0	0	0	2	0	0	0	0	0	0	2	0	0	0	0	4	0	1	1	0	0	0	0	0	0	0	0	0	2	1	2	0	0	1	1	0	0	0	0
1	0	0	0	0	0	1	0	0	3	1	0	0	0	0	0	1	0	0	1	0	0	0	0	0	0	0	4	0	0	0	0	0	0	0	0	0	0	0	0	0	0	2	0	0	0	0	0	0	0
0	0	0	0	0	0	0	0	1	0	0	0	0	0	1	0	0	0	0	0	0	1	0	0	0	0	1	0	4	1	0	0	0	0	0	0	0	0	0	2	5	1	0	0	2	1	0	0	0	0
0	0	0	0	0	0	0	0	2	0	0	0	0	0	1	0	0	0	0	0	0	1	0	0	0	0	2	0	1	4	0	0	0	0	0	0	0	0	0	1	2	5	0	0	1	2	0	0	0	0
2	0	0	0	0	0	1	0	0	2	1	0	0	0	0	0	1	0	0	1	0	0	0	0	0	0	0	2	0	0	0	0	0	0	0	0	0	0	0	0	0	0	5	0	0	0	0	0	0	0
0	2	0	0	1	0	0	0	0	0	0	0	0	0	0	0	0	0	0	0	0	0	1	0	1	2	0	0	0	0	0	0	0	0	1	0	0	1	0	0	0	0	0	5	0	0	1	0	0	2
0	0	0	0	0	0	0	0	1	0	0	0	0	0	1	0	0	0	0	0	0	2	0	0	0	0	2	0	1	1	0	0	0	0	0	0	0	0	0	1	1	1	0	0	5	2	0	0	0	0
0	1	0	0	1	0	0	0	0	0	0	0	0	0	0	0	0	0	0	0	0	0	2	0	3	1	0	0	0	0	0	0	0	0	1	0	0	1	0	0	0	0	0	1	0	0	2	0	0	1
0	1	0	0	1	0	0	0	0	0	0	0	0	0	0	0	0	0	0	0	0	0	1	0	1	3	0	0	0	0	0	0	0	0	1	0	0	1	0	0	0	0	0	2	0	0	1	0	0	2
0	0	0	0	0	0	0	0	1	0	0	0	0	0	1	0	0	0	0	0	0	2	0	0	0	0	3	0	1	1	0	0	0	0	0	0	0	0	0	1	1	1	0	0	2	2	0	0	0	0
0	1	0	0	1	0	0	0	0	0	0	0	0	0	0	0	0	0	0	0	0	0	2	0	4	1	0	0	0	0	0	0	0	0	1	0	0	1	0	0	0	0	0	1	0	0	2	0	0	1
0	1	0	0	1	0	0	0	0	0	0	0	0	0	0	0	0	0	0	0	0	0	1	0	1	4	0	0	0	0	0	0	0	0	1	0	0	1	0	0	0	0	0	2	0	0	1	0	0	2
0	0	0	0	0	0	0	0	5	0	0	0	0	0	1	0	0	0	0	0	0	1	0	0	0	0	4	0	1	1	0	0	0	0	0	0	0	0	0	1	1	2	0	0	2	1	0	0	0	0
1	0	0	0	0	0	1	0	0	5	1	0	0	0	0	0	1	0	0	1	0	0	0	0	0	0	0	4	0	0	0	0	0	0	0	0	0	0	0	0	0	0	2	0	0	0	0	0	0	0
1	0	0	0	0	0	2	0	0	1	5	0	0	0	0	0	4	0	0	2	0	0	0	0	0	0	0	1	0	0	0	0	0	0	0	0	0	0	0	0	0	0	1	0	0	0	0	0	0	0
0	0	2	1	0	1	0	2	0	0	0	5	2	1	0	1	0	4	1	0	2	0	0	1	0	0	0	0	0	0	2	2	2	1	0	2	1	0	1	0	0	0	0	0	0	0	0	2	1	0
0	0	1	2	0	2	0	1	0	0	0	1	5	2	0	2	0	1	4	0	1	0	0	1	0	0	0	0	0	0	1	2	2	2	0	1	2	0	1	0	0	0	0	0	0	0	0	1	2	0
1	0	0	0	0	0	2	0	0	1	1	0	0	0	0	0	2	0	0	4	0	0	0	0	0	0	0	2	0	0	0	0	0	0	0	0	0	0	0	0	0	0	1	0	0	0	0	0	0	0
0	0	0	0	0	0	0	0	1	0	0	0	0	0	3	0	0	0	0	0	0	1	0	0	0	0	1	0	2	2	0	0	0	0	0	0	0	0	0	1	1	1	0	0	1	1	0	0	0	0
0	0	1	1	0	2	0	1	0	0	0	1	1	1	0	3	0	1	2	0	1	0	0	1	0	0	0	0	0	0	2	1	1	1	0	1	1	0	1	0	0	0	0	0	0	0	0	1	1	0
1	0	0	0	0	0	2	0	0	1	1	0	0	0	0	0	3	0	0	2	0	0	0	0	0	0	0	2	0	0	0	0	0	0	0	0	0	0	0	0	0	0	1	0	0	0	0	0	0	0
0	0	0	0	0	0	0	0	1	0	0	0	0	0	2	0	0	0	0	0	0	1	0	0	0	0	1	0	2	3	0	0	0	0	0	0	0	0	0	1	1	1	0	0	1	1	0	0	0	0
0	0	2	1	0	1	0	1	0	0	0	2	3	1	0	2	0	2	1	0	1	0	0	1	0	0	0	0	0	0	3	2	2	1	0	2	1	0	1	0	0	0	0	0	0	0	0	2	1	0
0	0	1	2	0	1	0	4	0	0	0	1	2	3	0	1	0	1	2	0	2	0	0	1	0	0	0	0	0	0	1	3	2	2	0	1	2	0	2	0	0	0	0	0	0	0	0	1	2	0
0	0	0	0	0	0	0	0	4	0	0	0	0	0	3	0	0	0	0	0	0	2	0	0	0	0	2	0	1	1	0	0	0	0	0	0	0	0	0	2	1	2	0	0	1	1	0	0	0	0
1	0	0	0	0	0	1	0	0	4	1	0	0	0	0	0	1	0	0	1	0	0	0	0	0	0	0	2	0	0	0	0	0	0	0	0	0	0	0	0	0	0	2	0	0	0	0	0	0	0
1	0	0	0	0	0	1	0	0	1	4	0	0	0	0	0	1	0	0	1	0	0	0	0	0	0	0	2	0	0	0	0	0	0	0	0	0	0	0	0	0	0	1	0	0	0	0	0	0	0
0	0	0	0	0	0	0	0	1	0	0	0	0	0	1	0	0	0	0	0	0	2	0	0	0	0	1	0	2	1	0	0	0	0	0	0	0	0	0	1	1	1	0	0	1	2	0	0	0	0
0	1	0	0	1	0	0	0	0	0	0	0	0	0	0	0	0	0	0	0	0	0	2	0	1	1	0	0	0	0	0	0	0	0	1	0	0	1	0	0	0	0	0	1	0	0	2	0	0	1
1	0	0	0	0	0	1	0	0	1	1	0	0	0	0	0	1	0	0	1	0	0	0	0	0	0	0	2	0	0	0	0	0	0	0	0	0	0	0	0	0	0	1	0	0	0	0	0	0	0
0	0	0	0	0	0	0	0	4	0	0	0	0	0	1	0	0	0	0	0	0	1	0	0	0	0	2	0	2	1	0	0	0	0	0	0	0	0	0	1	1	2	0	0	1	1	0	0	0	0
1	0	0	0	0	0	1	0	0	4	1	0	0	0	0	0	1	0	0	1	0	0	0	0	0	0	0	2	0	0	0	0	0	0	0	0	0	0	0	0	0	0	2	0	0	0	0	0	0	0
1	0	0	0	0	0	2	0	0	1	4	0	0	0	0	0	2	0	0	2	0	0	0	0	0	0	0	1	0	0	0	0	0	0	0	0	0	0	0	0	0	0	1	0	0	0	0	0	0	0
0	0	1	1	0	2	0	2	0	0	0	4	1	1	0	2	0	2	2	0	2	0	0	1	0	0	0	0	0	0	1	1	1	1	0	1	1	0	1	0	0	0	0	0	0	0	0	1	1	0
1	0	0	0	0	0	2	0	0	1	1	0	0	0	0	0	2	0	0	2	0	0	0	0	0	0	0	3	0	0	0	0	0	0	0	0	0	0	0	0	0	0	1	0	0	0	0	0	0	0
0	0	0	0	0	0	0	0	1	0	0	0	0	0	1	0	0	0	0	0	0	1	0	0	0	0	1	0	3	1	0	0	0	0	0	0	0	0	0	3	2	1	0	0	2	1	0	0	0	0
0	0	0	0	0	0	0	0	1	0	0	0	0	0	1	0	0	0	0	0	0	1	0	0	0	0	1	0	3	3	0	0	0	0	0	0	0	0	0	2	3	2	0	0	2	2	0	0	0	0
0	0	0	0	0	0	0	0	1	0	0	0	0	0	2	0	0	0	0	0	0	1	0	0	0	0	1	0	1	3	0	0	0	0	0	0	0	0	0	1	2	3	0	0	1	2	0	0	0	0
0	0	1	1	0	1	0	2	0	0	0	1	1	3	0	2	0	1	1	0	2	0	0	1	0	0	0	0	0	0	3	1	1	1	0	1	1	0	2	0	0	0	0	0	0	0	0	1	1	0
0	0	0	0	0	0	0	0	2	0	0	0	0	0	3	0	0	0	0	0	0	2	0	0	0	0	1	0	1	2	0	0	0	0	0	0	0	0	0	2	1	1	0	0	1	1	0	0	0	0
0	0	1	1	0	1	0	2	0	0	0	1	1	2	0	3	0	1	1	0	2	0	0	1	0	0	0	0	0	0	2	1	1	1	0	1	1	0	3	0	0	0	0	0	0	0	0	1	1	0
0	0	0	0	0	0	0	0	2	0	0	0	0	0	2	0	0	0	0	0	0	2	0	0	0	0	1	0	3	1	0	0	0	0	0	0	0	0	0	3	2	1	0	0	2	1	0	0	0	0
0	0	0	0	0	0	0	0	1	0	0	0	0	0	5	0	0	0	0	0	0	1	0	0	0	0	1	0	1	3	0	0	0	0	0	0	0	0	0	1	3	2	0	0	1	2	0	0	0	0
0	0	1	1	0	3	0	1	0	0	0	1	1	1	0	5	0	1	3	0	1	0	0	1	0	0	0	0	0	0	3	1	1	1	0	1	1	0	1	0	0	0	0	0	0	0	0	1	1	0
1	0	0	0	0	0	3	0	0	1	3	0	0	0	0	0	5	0	0	3	0	0	0	0	0	0	0	1	0	0	0	0	0	0	0	0	0	0	0	0	0	0	1	0	0	0	0	0	0	0
0	0	5	1	0	1	0	3	0	0	0	3	2	1	0	1	0	5	1	0	3	0	0	1	0	0	0	0	0	0	2	2	4	1	0	4	1	0	1	0	0	0	0	0	0	0	0	3	1	0
0	0	1	5	0	1	0	1	0	0	0	1	3	2	0	1	0	1	5	0	1	0	0	2	0	0	0	0	0	0	1	2	2	4	0	1	4	0	1	0	0	0	0	0	0	0	0	1	3	0
0	2	0	0	5	0	0	0	0	0	0	0	0	0	0	0	0	0	0	0	0	0	2	0	2	1	0	0	0	0	0	0	0	0	4	0	0	4	0	0	0	0	0	1	0	0	2	0	0	3
0	0	2	1	0	5	0	1	0	0	0	1	1	1	0	2	0	1	2	0	1	0	0	2	0	0	0	0	0	0	1	1	1	1	0	4	1	0	4	0	0	0	0	0	0	0	0	2	1	0
1	0	0	0	0	0	5	0	0	3	1	0	0	0	0	0	2	0	0	2	0	0	0	0	0	0	0	1	0	0	0	0	0	0	0	0	0	0	0	0	0	0	1	0	0	0	0	0	0	0
1	0	0	0	0	0	2	0	0	1	3	0	0	0	0	0	2	0	0	2	0	0	0	0	0	0	0	1	0	0	0	0	0	0	0	0	0	0	0	0	0	0	1	0	0	0	0	0	0	0
0	0	1	2	0	1	0	2	0	0	0	3	1	1	0	1	0	2	1	0	2	0	0	4	0	0	0	0	0	0	1	1	1	2	0	1	2	0	1	0	0	0	0	0	0	0	0	1	2	0
0	1	0	0	2	0	0	0	0	0	0	0	0	0	0	0	0	0	0	0	0	0	1	0	4	1	0	0	0	0	0	0	0	0	2	0	0	2	0	0	0	0	0	1	0	0	1	0	0	2
0	1	0	0	1	0	0	0	0	0	0	0	0	0	0	0	0	0	0	0	0	0	1	0	1	4	0	0	0	0	0	0	0	0	1	0	0	1	0	0	0	0	0	2	0	0	1	0	0	5
0	0	0	0	0	0	0	0	1	0	0	0	0	0	5	0	0	0	0	0	0	1	0	0	0	0	4	0	1	2	0	0	0	0	0	0	0	0	0	1	1	1	0	0	2	1	0	0	0	0
0	0	1	1	0	3	0	1	0	0	0	1	1	1	0	5	0	1	3	0	1	0	0	1	0	0	0	0	0	0	2	1	1	1	0	1	1	0	1	0	0	0	0	0	0	0	0	1	1	0
1	0	0	0	0	0	3	0	0	1	7	0	0	0	0	0	5	0	0	3	0	0	0	0	0	0	0	1	0	0	0	0	0	0	0	0	0	0	0	0	0	0	1	0	0	0	0	0	0	0
0	0	2	1	0	1	0	3	0	0	0	7	2	1	0	1	0	5	1	0	3	0	0	1	0	0	0	0	0	0	3	3	2	1	0	2	1	0	1	0	0	0	0	0	0	0	0	2	1	0
0	0	2	2	0	1	0	1	0	0	0	2	7	2	0	1	0	2	5	0	1	0	0	1	0	0	0	0	0	0	2	3	3	2	0	2	2	0	1	0	0	0	0	0	0	0	0	2	2	0
0	0	1	2	0	1	0	2	0	0	0	1	2	7	0	1	0	1	2	0	2	0	0	1	0	0	0	0	0	0	1	2	3	3	0	1	2	0	2	0	0	0	0	0	0	0	0	1	2	0
0	0	0	0	0	0	0	0	2	0	0	0	0	0	7	0	0	0	0	0	0	2	0	0	0	0	1	0	1	2	0	0	0	0	0	0	0	0	0	2	1	1	0	0	1	1	0	0	0	0
0	0	1	1	0	2	0	1	0	0	0	1	1	1	0	7	0	1	2	0	1	0	0	1	0	0	0	0	0	0	2	1	1	1	0	1	1	0	1	0	0	0	0	0	0	0	0	1	1	0
1	0	0	0	0	0	2	0	0	1	1	0	0	0	0	0	7	0	0	2	0	0	0	0	0	0	0	2	0	0	0	0	0	0	0	0	0	0	0	0	0	0	1	0	0	0	0	0	0	0
0	0	0	0	0	0	0	0	2	0	0	0	0	0	1	0	0	0	0	0	0	1	0	0	0	0	4	0	2	1	0	0	0	0	0	0	0	0	0	1	1	2	0	0	1	1	0	0	0	0
1	0	0	0	0	0	1	0	0	2	1	0	0	0	0	0	1	0	0	1	0	0	0	0	0	0	0	4	0	0	0	0	0	0	0	0	0	0	0	0	0	0	2	0	0	0	0	0	0	0
0	0	0	0	0	0	0	0	1	0	0	0	0	0	1	0	0	0	0	0	0	1	0	0	0	0	1	0	4	1	0	0	0	0	0	0	0	0	0	3	2	1	0	0	2	1	0	0	0	0
0	0	0	0	0	0	0	0	1	0	0	0	0	0	1	0	0	0	0	0	0	1	0	0	0	0	1	0	2	4	0	0	0	0	0	0	0	0	0	2	3	2	0	0	6	2	0	0	0	0
0	0	0	0	0	0	0	0	1	0	0	0	0	0	1	0	0	0	0	0	0	3	0	0	0	0	1	0	1	2	0	0	0	0	0	0	0	0	0	1	2	3	0	0	1	6	0	0	0	0
0	6	0	0	2	0	0	0	0	0	0	0	0	0	0	0	0	0	0	0	0	0	3	0	1	1	0	0	0	0	0	0	0	0	5	0	0	2	0	0	0	0	0	1	0	0	6	0	0	1
0	0	6	1	0	2	0	1	0	0	0	2	2	1	0	1	0	2	1	0	1	0	0	3	0	0	0	0	0	0	2	2	4	1	0	5	1	0	2	0	0	0	0	0	0	0	0	6	1	0
0	0	1	6	0	1	0	1	0	0	0	1	2	2	0	1	0	1	2	0	1	0	0	2	0	0	0	0	0	0	1	2	2	4	0	1	5	0	1	0	0	0	0	0	0	0	0	1	6	0
0	2	0	0	6	0	0	0	0	0	0	0	0	0	0	0	0	0	0	0	0	0	2	0	2	1	0	0	0	0	0	0	0	0	4	0	0	5	0	0	0	0	0	1	0	0	2	0	0	6
0	0	2	1	0	6	0	1	0	0	0	1	1	1	0	2	0	1	2	0	1	0	0	2	0	0	0	0	0	0	1	1	1	1	0	4	1	0	5	0	0	0	0	0	0	0	0	2	1	0
1	0	0	0	0	0	6	0	0	2	1	0	0	0	0	0	2	0	0	2	0	0	0	0	0	0	0	1	0	0	0	0	0	0	0	0	0	0	0	0	0	0	1	0	0	0	0	0	0	0
1	0	0	0	0	0	1	0	0	1	2	0	0	0	0	0	1	0	0	1	0	0	0	0	0	0	0	4	0	0	0	0	0	0	0	0	0	0	0	0	0	0	1	0	0	0	0	0	0	0
0	0	0	0	0	0	0	0	1	0	0	0	0	0	1	0	0	0	0	0	0	1	0	0	0	0	1	0	4	1	0	0	0	0	0	0	0	0	0	2	2	1	0	0	2	1	0	0	0	0
0	0	0	0	0	0	0	0	1	0	0	0	0	0	2	0	0	0	0	0	0	1	0	0	0	0	1	0	1	4	0	0	0	0	0	0	0	0	0	1	2	2	0	0	1	2	0	0	0	0
0	0	1	1	0	1	0	3	0	0	0	1	1	2	0	2	0	1	1	0	2	0	0	1	0	0	0	0	0	0	4	1	1	1	0	1	1	0	2	0	0	0	0	0	0	0	0	1	1	0
0	0	0	0	0	0	0	0	3	0	0	0	0	0	2	0	0	0	0	0	0	2	0	0	0	0	2	0	1	1	0	0	0	0	0	0	0	0	0	2	1	4	0	0	1	1	0	0	0	0
2	0	0	0	0	0	1	0	0	3	1	0	0	0	0	0	1	0	0	1	0	0	0	0	0	0	0	2	0	0	0	0	0	0	0	0	0	0	0	0	0	0	4	0	0	0	0	0	0	0
0	2	0	0	1	0	0	0	0	0	0	0	0	0	0	0	0	0	0	0	0	0	1	0	1	2	0	0	0	0	0	0	0	0	1	0	0	1	0	0	0	0	0	4	0	0	1	0	0	8
0	0	0	0	0	0	0	0	1	0	0	0	0	0	4	0	0	0	0	0	0	1	0	0	0	0	2	0	1	2	0	0	0	0	0	0	0	0	0	1	1	1	0	0	4	1	0	0	0	0
0	0	1	1	0	4	0	1	0	0	0	1	1	1	0	4	0	1	6	0	1	0	0	1	0	0	0	0	0	0	2	1	1	1	0	1	1	0	1	0	0	0	0	0	0	0	0	1	1	0
1	0	0	0	0	0	4	0	0	1	2	0	0	0	0	0	4	0	0	6	0	0	0	0	0	0	0	1	0	0	0	0	0	0	0	0	0	0	0	0	0	0	1	0	0	0	0	0	0	0
0	0	1	1	0	1	0	4	0	0	0	2	1	2	0	1	0	4	1	0	6	0	0	1	0	0	0	0	0	0	1	1	1	1	0	1	1	0	2	0	0	0	0	0	0	0	0	1	1	0
0	0	0	0	0	0	0	0	4	0	0	0	0	0	2	0	0	0	0	0	0	6	0	0	0	0	1	0	1	1	0	0	0	0	0	0	0	0	0	2	1	1	0	0	1	3	0	0	0	0
0	2	0	0	3	0	0	0	0	0	0	0	0	0	0	0	0	0	0	0	0	0	6	0	1	1	0	0	0	0	0	0	0	0	2	0	0	2	0	0	0	0	0	1	0	0	3	0	0	1
0	0	2	1	0	3	0	1	0	0	0	1	1	1	0	2	0	1	2	0	1	0	0	6	0	0	0	0	0	0	1	1	1	1	0	2	1	0	2	0	0	0	0	0	0	0	0	3	1	0
1	0	0	0	0	0	3	0	0	6	1	0	0	0	0	0	2	0	0	2	0	0	0	0	0	0	0	1	0	0	0	0	0	0	0	0	0	0	0	0	0	0	1	0	0	0	0	0	0	0
1	0	0	0	0	0	2	0	0	1	6	0	0	0	0	0	3	0	0	2	0	0	0	0	0	0	0	1	0	0	0	0	0	0	0	0	0	0	0	0	0	0	1	0	0	0	0	0	0	0
0	0	2	1	0	1	0	2	0	0	0	6	2	1	0	1	0	3	1	0	2	0	0	1	0	0	0	0	0	0	3	3	2	1	0	2	1	0	1	0	0	0	0	0	0	0	0	2	1	0
0	0	2	2	0	1	0	1	0	0	0	2	6	2	0	1	0	2	3	0	1	0	0	1	0	0	0	0	0	0	2	3	3	2	0	2	2	0	1	0	0	0	0	0	0	0	0	2	2	0
0	0	1	2	0	1	0	3	0	0	0	1	2	6	0	1	0	1	2	0	2	0	0	1	0	0	0	0	0	0	1	2	3	3	0	1	2	0	2	0	0	0	0	0	0	0	0	1	2	0
0	0	0	0	0	0	0	0	3	0	0	0	0	0	6	0	0	0	0	0	0	2	0	0	0	0	2	0	1	1	0	0	0	0	0	0	0	0	0	2	1	4	0	0	1	1	0	0	0	0
2	0	0	0	0	0	1	0	0	3	1	0	0	0	0	0	1	0	0	1	0	0	0	0	0	0	0	2	0	0	0	0	0	0	0	0	0	0	0	0	0	0	4	0	0	0	0	0	0	0
0	2	0	0	1	0	0	0	0	0	0	0	0	0	0	0	0	0	0	0	0	0	1	0	1	2	0	0	0	0	0	0	0	0	1	0	0	1	0	0	0	0	0	4	0	0	1	0	0	4
0	0	0	0	0	0	0	0	1	0	0	0	0	0	3	0	0	0	0	0	0	1	0	0	0	0	2	0	1	2	0	0	0	0	0	0	0	0	0	1	1	1	0	0	4	1	0	0	0	0
0	0	1	1	0	2	0	1	0	0	0	1	1	1	0	3	0	1	2	0	1	0	0	1	0	0	0	0	0	0	2	1	1	1	0	1	1	0	1	0	0	0	0	0	0	0	0	1	1	0
1	0	0	0	0	0	2	0	0	1	1	0	0	0	0	0	3	0	0	2	0	0	0	0	0	0	0	2	0	0	0	0	0	0	0	0	0	0	0	0	0	0	1	0	0	0	0	0	0	0
0	0	0	0	0	0	0	0	1	0	0	0	0	0	1	0	0	0	0	0	0	2	0	0	0	0	1	0	2	1	0	0	0	0	0	0	0	0	0	1	1	1	0	0	1	2	0	0	0	0
0	1	0	0	1	0	0	0	0	0	0	0	0	0	0	0	0	0	0	0	0	0	2	0	4	1	0	0	0	0	0	0	0	0	1	0	0	1	0	0	0	0	0	1	0	0	2	0	0	1
0	1	0	0	1	0	0	0	0	0	0	0	0	0	0	0	0	0	0	0	0	0	1	0	1	4	0	0	0	0	0	0	0	0	1	0	0	1	0	0	0	0	0	2	0	0	1	0	0	2
0	0	0	0	0	0	0	0	5	0	0	0	0	0	1	0	0	0	0	0	0	1	0	0	0	0	4	0	1	1	0	0	0	0	0	0	0	0	0	1	1	2	0	0	2	1	0	0	0	0
1	0	0	0	0	0	1	0	0	5	1	0	0	0	0	0	1	0	0	1	0	0	0	0	0	0	0	4	0	0	0	0	0	0	0	0	0	0	0	0	0	0	2	0	0	0	0	0	0	0
1	0	0	0	0	0	2	0	0	1	5	0	0	0	0	0	5	0	0	2	0	0	0	0	0	0	0	1	0	0	0	0	0	0	0	0	0	0	0	0	0	0	1	0	0	0	0	0	0	0
0	0	2	1	0	1	0	2	0	0	0	5	2	1	0	1	0	5	1	0	2	0	0	1	0	0	0	0	0	0	2	2	2	1	0	2	1	0	1	0	0	0	0	0	0	0	0	2	1	0
0	0	1	2	0	3	0	1	0	0	0	1	5	2	0	5	0	1	5	0	1	0	0	1	0	0	0	0	0	0	1	2	2	2	0	1	2	0	1	0	0	0	0	0	0	0	0	1	2	0
1	0	0	0	0	0	3	0	0	1	3	0	0	0	0	0	5	0	0	5	0	0	0	0	0	0	0	1	0	0	0	0	0	0	0	0	0	0	0	0	0	0	1	0	0	0	0	0	0	0
0	0	2	1	0	1	0	3	0	0	0	3	2	1	0	1	0	5	1	0	5	0	0	1	0	0	0	0	0	0	2	2	2	1	0	2	1	0	1	0	0	0	0	0	0	0	0	2	1	0
0	0	1	2	0	2	0	1	0	0	0	1	3	2	0	2	0	1	5	0	1	0	0	1	0	0	0	0	0	0	1	2	2	2	0	1	2	0	1	0	0	0	0	0	0	0	0	1	2	0
1	0	0	0	0	0	2	0	0	1	1	0	0	0	0	0	2	0	0	5	0	0	0	0	0	0	0	2	0	0	0	0	0	0	0	0	0	0	0	0	0	0	1	0	0	0	0	0	0	0
0	0	0	0	0	0	0	0	1	0	0	0	0	0	2	0	0	0	0	0	0	1	0	0	0	0	1	0	2	3	0	0	0	0	0	0	0	0	0	1	1	1	0	0	1	1	0	0	0	0
0	0	2	1	0	1	0	1	0	0	0	2	3	1	0	2	0	2	1	0	1	0	0	1	0	0	0	0	0	0	3	2	2	1	0	2	1	0	1	0	0	0	0	0	0	0	0	2	1	0
0	0	1	2	0	1	0	4	0	0	0	1	2	3	0	1	0	1	2	0	2	0	0	1	0	0	0	0	0	0	1	3	2	2	0	1	2	0	2	0	0	0	0	0	0	0	0	1	2	0
0	0	0	0	0	0	0	0	4	0	0	0	0	0	3	0	0	0	0	0	0	2	0	0	0	0	2	0	1	1	0	0	0	0	0	0	0	0	0	2	1	2	0	0	1	1	0	0	0	0
1	0	0	0	0	0	1	0	0	4	1	0	0	0	0	0	1	0	0	1	0	0	0	0	0	0	0	2	0	0	0	0	0	0	0	0	0	0	0	0	0	0	2	0	0	0	0	0	0	0
1	0	0	0	0	0	1	0	0	1	4	0	0	0	0	0	1	0	0	1	0	0	0	0	0	0	0	2	0	0	0	0	0	0	0	0	0	0	0	0	0	0	1	0	0	0	0	0	0	0
0	0	0	0	0	0	0	0	2	0	0	0	0	0	1	0	0	0	0	0	0	1	0	0	0	0	2	0	2	1	0	0	0	0	0	0	0	0	0	1	1	8	0	0	1	1	0	0	0	0
2	0	0	0	0	0	1	0	0	2	1	0	0	0	0	0	1	0	0	1	0	0	0	0	0	0	0	2	0	0	0	0	0	0	0	0	0	0	0	0	0	0	8	0	0	0	0	0	0	0
0	2	0	0	1	0	0	0	0	0	0	0	0	0	0	0	0	0	0	0	0	0	1	0	1	2	0	0	0	0	0	0	0	0	1	0	0	1	0	0	0	0	0	8	0	0	1	0	0	2
0	0	0	0	0	0	0	0	1	0	0	0	0	0	1	0	0	0	0	0	0	1	0	0	0	0	2	0	2	1	0	0	0	0	0	0	0	0	0	2	2	1	0	0	8	1	0	0	0	0
0	0	0	0	0	0	0	0	1	0	0	0	0	0	1	0	0	0	0	0	0	3	0	0	0	0	1	0	1	2	0	0	0	0	0	0	0	0	0	1	2	2	0	0	1	8	0	0	0	0
0	3	0	0	2	0	0	0	0	0	0	0	0	0	0	0	0	0	0	0	0	0	3	0	1	1	0	0	0	0	0	0	0	0	3	0	0	2	0	0	0	0	0	1	0	0	8	0	0	1
0	0	3	1	0	2	0	1	0	0	0	3	2	1	0	1	0	2	1	0	1	0	0	3	0	0	0	0	0	0	4	3	2	1	0	3	1	0	2	0	0	0	0	0	0	0	0	8	1	0
0	0	2	3	0	1	0	1	0	0	0	4	3	2	0	1	0	2	2	0	1	0	0	1	0	0	0	0	0	0	3	4	3	2	0	2	3	0	1	0	0	0	0	0	0	0	0	2	8	0
0	0	2	2	0	1	0	1	0	0	0	2	4	3	0	1	0	2	2	0	1	0	0	1	0	0	0	0	0	0	2	3	4	3	0	2	2	0	1	0	0	0	0	0	0	0	0	2	2	0
0	0	1	2	0	1	0	3	0	0	0	1	2	4	0	1	0	1	2	0	2	0	0	1	0	0	0	0	0	0	1	2	3	4	0	1	2	0	2	0	0	0	0	0	0	0	0	1	2	0
0	0	0	0	0	0	0	0	3	0	0	0	0	0	4	0	0	0	0	0	0	2	0	0	0	0	3	0	1	1	0	0	0	0	0	0	0	0	0	2	1	2	0	0	1	1	0	0	0	0
1	0	0	0	0	0	1	0	0	3	1	0	0	0	0	0	1	0	0	1	0	0	0	0	0	0	0	3	0	0	0	0	0	0	0	0	0	0	0	0	0	0	2	0	0	0	0	0	0	0
0	0	0	0	0	0	0	0	4	0	0	0	0	0	1	0	0	0	0	0	0	1	0	0	0	0	2	0	3	1	0	0	0	0	0	0	0	0	0	1	1	2	0	0	1	1	0	0	0	0
1	0	0	0	0	0	1	0	0	4	1	0	0	0	0	0	1	0	0	1	0	0	0	0	0	0	0	2	0	0	0	0	0	0	0	0	0	0	0	0	0	0	2	0	0	0	0	0	0	0
1	0	0	0	0	0	3	0	0	1	4	0	0	0	0	0	2	0	0	5	0	0	0	0	0	0	0	1	0	0	0	0	0	0	0	0	0	0	0	0	0	0	1	0	0	0	0	0	0	0
0	0	1	1	0	1	0	3	0	0	0	4	1	2	0	1	0	2	1	0	5	0	0	1	0	0	0	0	0	0	1	1	1	1	0	1	1	0	2	0	0	0	0	0	0	0	0	1	1	0
0	0	0	0	0	0	0	0	3	0	0	0	0	0	2	0	0	0	0	0	0	5	0	0	0	0	1	0	1	1	0	0	0	0	0	0	0	0	0	2	1	1	0	0	1	4	0	0	0	0
0	3	0	0	2	0	0	0	0	0	0	0	0	0	0	0	0	0	0	0	0	0	5	0	1	1	0	0	0	0	0	0	0	0	3	0	0	2	0	0	0	0	0	1	0	0	4	0	0	1
0	0	3	1	0	2	0	1	0	0	0	2	2	1	0	1	0	4	1	0	1	0	0	5	0	0	0	0	0	0	2	2	2	1	0	3	1	0	2	0	0	0	0	0	0	0	0	4	1	0
0	0	1	3	0	3	0	1	0	0	0	1	2	2	0	3	0	1	4	0	1	0	0	1	0	0	0	0	0	0	1	2	2	2	0	1	3	0	1	0	0	0	0	0	0	0	0	1	4	0
1	0	0	0	0	0	3	0	0	1	2	0	0	0	0	0	3	0	0	4	0	0	0	0	0	0	0	1	0	0	0	0	0	0	0	0	0	0	0	0	0	0	1	0	0	0	0	0	0	0
0	0	1	2	0	1	0	3	0	0	0	2	1	1	0	1	0	3	1	0	4	0	0	2	0	0	0	0	0	0	1	1	1	2	0	1	2	0	1	0	0	0	0	0	0	0	0	1	2	0
0	1	0	0	2	0	0	0	0	0	0	0	0	0	0	0	0	0	0	0	0	0	1	0	2	1	0	0	0	0	0	0	0	0	2	0	0	2	0	0	0	0	0	1	0	0	1	0	0	2
1	0	0	0	0	0	1	0	0	1	1	0	0	0	0	0	1	0	0	1	0	0	0	0	0	0	0	2	0	0	0	0	0	0	0	0	0	0	0	0	0	0	1	0	0	0	0	0	0	0
0	0	0	0	0	0	0	0	3	0	0	0	0	0	1	0	0	0	0	0	0	1	0	0	0	0	2	0	2	1	0	0	0	0	0	0	0	0	0	1	1	2	0	0	1	1	0	0	0	0
1	0	0	0	0	0	1	0	0	3	1	0	0	0	0	0	1	0	0	1	0	0	0	0	0	0	0	2	0	0	0	0	0	0	0	0	0	0	0	0	0	0	2	0	0	0	0	0	0	0
1	0	0	0	0	0	1	0	0	1	3	0	0	0	0	0	1	0	0	1	0	0	0	0	0	0	0	2	0	0	0	0	0	0	0	0	0	0	0	0	0	0	1	0	0	0	0	0	0	0
0	0	0	0	0	0	0	0	1	0	0	0	0	0	1	0	0	0	0	0	0	2	0	0	0	0	1	0	2	1	0	0	0	0	0	0	0	0	0	1	1	1	0	0	1	2	0	0	0	0
0	1	0	0	1	0	0	0	0	0	0	0	0	0	0	0	0	0	0	0	0	0	2	0	1	1	0	0	0	0	0	0	0	0	1	0	0	1	0	0	0	0	0	1	0	0	2	0	0	1
1	0	0	0	0	0	1	0	0	1	1	0	0	0	0	0	1	0	0	1	0	0	0	0	0	0	0	2	0	0	0	0	0	0	0	0	0	0	0	0	0	0	1	0	0	0	0	0	0	0
0	0	0	0	0	0	0	0	2	0	0	0	0	0	1	0	0	0	0	0	0	1	0	0	0	0	2	0	2	1	0	0	0	0	0	0	0	0	0	1	1	4	0	0	1	1	0	0	0	0
2	0	0	0	0	0	1	0	0	2	1	0	0	0	0	0	1	0	0	1	0	0	0	0	0	0	0	2	0	0	0	0	0	0	0	0	0	0	0	0	0	0	4	0	0	0	0	0	0	0
0	2	0	0	1	0	0	0	0	0	0	0	0	0	0	0	0	0	0	0	0	0	1	0	1	3	0	0	0	0	0	0	0	0	1	0	0	1	0	0	0	0	0	4	0	0	1	0	0	2
0	0	0	0	0	0	0	0	2	0	0	0	0	0	1	0	0	0	0	0	0	1	0	0	0	0	3	0	1	1	0	0	0	0	0	0	0	0	0	1	1	2	0	0	4	1	0	0	0	0
1	0	0	0	0	0	3	0	0	2	2	0	0	0	0	0	2	0	0	3	0	0	0	0	0	0	0	3	0	0	0	0	0	0	0	0	0	0	0	0	0	0	2	0	0	0	0	0	0	0
0	0	1	1	0	1	0	3	0	0	0	2	1	2	0	1	0	2	1	0	3	0	0	1	0	0	0	0	0	0	1	1	1	1	0	1	1	0	3	0	0	0	0	0	0	0	0	1	1	0
0	0	0	0	0	0	0	0	3	0	0	0	0	0	2	0	0	0	0	0	0	3	0	0	0	0	1	0	2	1	0	0	0	0	0	0	0	0	0	3	3	1	0	0	2	1	0	0	0	0
0	0	0	0	0	0	0	0	2	0	0	0	0	0	1	0	0	0	0	0	0	1	0	0	0	0	3	0	1	2	0	0	0	0	0	0	0	0	0	1	3	3	0	0	1	2	0	0	0	0
1	0	0	0	0	0	1	0	0	2	1	0	0	0	0	0	1	0	0	1	0	0	0	0	0	0	0	3	0	0	0	0	0	0	0	0	0	0	0	0	0	0	3	0	0	0	0	0	0	0
0	0	0	0	0	0	0	0	3	0	0	0	0	0	1	0	0	0	0	0	0	1	0	0	0	0	2	0	3	1	0	0	0	0	0	0	0	0	0	1	1	2	0	0	1	1	0	0	0	0
1	0	0	0	0	0	1	0	0	3	1	0	0	0	0	0	1	0	0	1	0	0	0	0	0	0	0	2	0	0	0	0	0	0	0	0	0	0	0	0	0	0	2	0	0	0	0	0	0	0
1	0	0	0	0	0	1	0	0	1	3	0	0	0	0	0	1	0	0	1	0	0	0	0	0	0	0	2	0	0	0	0	0	0	0	0	0	0	0	0	0	0	1	0	0	0	0	0	0	0
0	0	0	0	0	0	0	0	1	0	0	0	0	0	2	0	0	0	0	0	0	1	0	0	0	0	1	0	2	2	0	0	0	0	0	0	0	0	0	1	1	1	0	0	1	1	0	0	0	0
0	0	1	2	0	1	0	1	0	0	0	1	1	1	0	2	0	1	1	0	1	0	0	2	0	0	0	0	0	0	2	1	1	2	0	1	2	0	1	0	0	0	0	0	0	0	0	1	3	0
0	1	0	0	2	0	0	0	0	0	0	0	0	0	0	0	0	0	0	0	0	0	1	0	2	2	0	0	0	0	0	0	0	0	2	0	0	2	0	0	0	0	0	2	0	0	1	0	0	3
0	0	0	0	0	0	0	0	1	0	0	0	0	0	1	0	0	0	0	0	0	2	0	0	0	0	2	0	1	1	0	0	0	0	0	0	0	0	0	1	1	1	0	0	2	2	0	0	0	0
0	1	0	0	1	0	0	0	0	0	0	0	0	0	0	0	0	0	0	0	0	0	2	0	1	1	0	0	0	0	0	0	0	0	1	0	0	1	0	0	0	0	0	1	0	0	2	0	0	1
2	0	0	0	0	0	1	0	0	1	1	0	0	0	0	0	1	0	0	1	0	0	0	0	0	0	0	1	0	0	0	0	0	0	0	0	0	0	0	0	0	0	2	0	0	0	0	0	0	0
0	2	0	0	1	0	0	0	0	0	0	0	0	0	0	0	0	0	0	0	0	0	1	0	1	1	0	0	0	0	0	0	0	0	1	0	0	1	0	0	0	0	0	2	0	0	1	0	0	1
2	0	0	0	0	0	1	0	0	1	1	0	0	0	0	0	1	0	0	1	0	0	0	0	0	0	0	1	0	0	0	0	0	0	0	0	0	0	0	0	0	0	3	0	0	0	0	0	0	0
0	2	0	0	1	0	0	0	0	0	0	0	0	0	0	0	0	0	0	0	0	0	1	0	1	6	0	0	0	0	0	0	0	0	1	0	0	1	0	0	0	0	0	3	0	0	1	0	0	2
0	0	0	0	0	0	0	0	2	0	0	0	0	0	1	0	0	0	0	0	0	1	0	0	0	0	6	0	1	1	0	0	0	0	0	0	0	0	0	1	1	2	0	0	3	1	0	0	0	0
1	0	0	0	0	0	1	0	0	2	1	0	0	0	0	0	1	0	0	1	0	0	0	0	0	0	0	6	0	0	0	0	0	0	0	0	0	0	0	0	0	0	2	0	0	0	0	0	0	0
0	0	0	0	0	0	0	0	1	0	0	0	0	0	1	0	0	0	0	0	0	1	0	0	0	0	1	0	6	1	0	0	0	0	0	0	0	0	0	2	2	1	0	0	2	1	0	0	0	0
0	0	0	0	0	0	0	0	1	0	0	0	0	0	2	0	0	0	0	0	0	1	0	0	0	0	1	0	1	6	0	0	0	0	0	0	0	0	0	1	2	2	0	0	1	2	0	0	0	0
0	0	1	1	0	1	0	2	0	0	0	1	1	2	0	2	0	1	1	0	2	0	0	1	0	0	0	0	0	0	6	1	1	1	0	1	1	0	3	0	0	0	0	0	0	0	0	1	1	0
0	0	0	0	0	0	0	0	2	0	0	0	0	0	2	0	0	0	0	0	0	2	0	0	0	0	1	0	3	1	0	0	0	0	0	0	0	0	0	3	2	1	0	0	2	1	0	0	0	0
0	0	0	0	0	0	0	0	1	0	0	0	0	0	3	0	0	0	0	0	0	1	0	0	0	0	1	0	1	3	0	0	0	0	0	0	0	0	0	1	3	2	0	0	1	2	0	0	0	0
0	0	1	1	0	2	0	1	0	0	0	1	1	1	0	3	0	1	2	0	1	0	0	1	0	0	0	0	0	0	3	1	1	1	0	1	1	0	1	0	0	0	0	0	0	0	0	1	1	0
1	0	0	0	0	0	2	0	0	1	1	0	0	0	0	0	3	0	0	2	0	0	0	0	0	0	0	2	0	0	0	0	0	0	0	0	0	0	0	0	0	0	1	0	0	0	0	0	0	0
0	0	0	0	0	0	0	0	4	0	0	0	0	0	1	0	0	0	0	0	0	1	0	0	0	0	2	0	2	1	0	0	0	0	0	0	0	0	0	1	1	2	0	0	1	1	0	0	0	0
1	0	0	0	0	0	1	0	0	4	1	0	0	0	0	0	1	0	0	1	0	0	0	0	0	0	0	2	0	0	0	0	0	0	0	0	0	0	0	0	0	0	2	0	0	0	0	0	0	0
1	0	0	0	0	0	4	0	0	1	4	0	0	0	0	0	2	0	0	3	0	0	0	0	0	0	0	1	0	0	0	0	0	0	0	0	0	0	0	0	0	0	1	0	0	0	0	0	0	0
0	0	1	1	0	1	0	4	0	0	0	4	1	2	0	1	0	2	1	0	3	0	0	1	0	0	0	0	0	0	1	1	1	1	0	1	1	0	2	0	0	0	0	0	0	0	0	1	1	0
0	0	0	0	0	0	0	0	4	0	0	0	0	0	2	0	0	0	0	0	0	3	0	0	0	0	2	0	1	1	0	0	0	0	0	0	0	0	0	2	1	2	0	0	1	1	0	0	0	0
1	0	0	0	0	0	2	0	0	4	2	0	0	0	0	0	2	0	0	2	0	0	0	0	0	0	0	2	0	0	0	0	0	0	0	0	0	0	0	0	0	0	2	0	0	0	0	0	0	0
0	0	1	1	0	2	0	2	0	0	0	2	1	1	0	2	0	2	2	0	2	0	0	1	0	0	0	0	0	0	1	1	1	1	0	1	1	0	1	0	0	0	0	0	0	0	0	1	1	0
1	0	0	0	0	0	2	0	0	3	1	0	0	0	0	0	2	0	0	2	0	0	0	0	0	0	0	1	0	0	0	0	0	0	0	0	0	0	0	0	0	0	1	0	0	0	0	0	0	0
1	0	0	0	0	0	2	0	0	1	3	0	0	0	0	0	2	0	0	2	0	0	0	0	0	0	0	1	0	0	0	0	0	0	0	0	0	0	0	0	0	0	1	0	0	0	0	0	0	0
0	0	1	1	0	2	0	2	0	0	0	3	1	1	0	2	0	2	2	0	2	0	0	1	0	0	0	0	0	0	1	1	1	1	0	1	1	0	1	0	0	0	0	0	0	0	0	1	1	0
1	0	0	0	0	0	2	0	0	2	1	0	0	0	0	0	2	0	0	2	0	0	0	0	0	0	0	1	0	0	0	0	0	0	0	0	0	0	0	0	0	0	1	0	0	0	0	0	0	0
1	0	0	0	0	0	1	0	0	1	2	0	0	0	0	0	1	0	0	1	0	0	0	0	0	0	0	2	0	0	0	0	0	0	0	0	0	0	0	0	0	0	1	0	0	0	0	0	0	0
0	0	0	0	0	0	0	0	1	0	0	0	0	0	2	0	0	0	0	0	0	1	0	0	0	0	1	0	2	3	0	0	0	0	0	0	0	0	0	1	1	1	0	0	1	1	0	0	0	0
0	0	2	1	0	1	0	1	0	0	0	2	3	1	0	2	0	2	1	0	1	0	0	1	0	0	0	0	0	0	3	2	2	1	0	2	1	0	1	0	0	0	0	0	0	0	0	2	1	0
0	0	1	2	0	1	0	3	0	0	0	1	2	3	0	1	0	1	2	0	2	0	0	1	0	0	0	0	0	0	1	3	2	2	0	1	2	0	2	0	0	0	0	0	0	0	0	1	2	0
0	0	0	0	0	0	0	0	3	0	0	0	0	0	3	0	0	0	0	0	0	2	0	0	0	0	2	0	1	1	0	0	0	0	0	0	0	0	0	2	1	4	0	0	1	1	0	0	0	0
2	0	0	0	0	0	1	0	0	3	1	0	0	0	0	0	1	0	0	1	0	0	0	0	0	0	0	2	0	0	0	0	0	0	0	0	0	0	0	0	0	0	4	0	0	0	0	0	0	0
0	2	0	0	1	0	0	0	0	0	0	0	0	0	0	0	0	0	0	0	0	0	1	0	1	3	0	0	0	0	0	0	0	0	1	0	0	1	0	0	0	0	0	4	0	0	1	0	0	2
0	0	0	0	0	0	0	0	5	0	0	0	0	0	1	0	0	0	0	0	0	1	0	0	0	0	3	0	1	1	0	0	0	0	0	0	0	0	0	1	1	2	0	0	4	1	0	0	0	0
1	0	0	0	0	0	1	0	0	5	1	0	0	0	0	0	1	0	0	1	0	0	0	0	0	0	0	3	0	0	0	0	0	0	0	0	0	0	0	0	0	0	2	0	0	0	0	0	0	0
1	0	0	0	0	0	2	0	0	1	5	0	0	0	0	0	3	0	0	2	0	0	0	0	0	0	0	1	0	0	0	0	0	0	0	0	0	0	0	0	0	0	1	0	0	0	0	0	0	0
0	0	2	1	0	1	0	2	0	0	0	5	3	1	0	1	0	3	1	0	2	0	0	1	0	0	0	0	0	0	2	2	2	1	0	2	1	0	1	0	0	0	0	0	0	0	0	2	1	0
0	0	1	2	0	1	0	2	0	0	0	1	5	3	0	1	0	1	3	0	2	0	0	1	0	0	0	0	0	0	1	2	2	2	0	1	2	0	3	0	0	0	0	0	0	0	0	1	2	0
0	0	0	0	0	0	0	0	2	0	0	0	0	0	3	0	0	0	0	0	0	2	0	0	0	0	1	0	2	1	0	0	0	0	0	0	0	0	0	3	3	1	0	0	2	1	0	0	0	0
0	0	0	0	0	0	0	0	3	0	0	0	0	0	1	0	0	0	0	0	0	1	0	0	0	0	2	0	1	2	0	0	0	0	0	0	0	0	0	1	3	3	0	0	1	2	0	0	0	0
1	0	0	0	0	0	1	0	0	3	1	0	0	0	0	0	1	0	0	1	0	0	0	0	0	0	0	2	0	0	0	0	0	0	0	0	0	0	0	0	0	0	3	0	0	0	0	0	0	0
1	0	0	0	0	0	1	0	0	1	3	0	0	0	0	0	1	0	0	1	0	0	0	0	0	0	0	2	0	0	0	0	0	0	0	0	0	0	0	0	0	0	1	0	0	0	0	0	0	0
0	0	0	0	0	0	0	0	1	0	0	0	0	0	1	0	0	0	0	0	0	2	0	0	0	0	1	0	2	1	0	0	0	0	0	0	0	0	0	1	1	1	0	0	1	2	0	0	0	0
0	1	0	0	1	0	0	0	0	0	0	0	0	0	0	0	0	0	0	0	0	0	2	0	4	1	0	0	0	0	0	0	0	0	1	0	0	1	0	0	0	0	0	1	0	0	2	0	0	1
0	1	0	0	1	0	0	0	0	0	0	0	0	0	0	0	0	0	0	0	0	0	1	0	1	4	0	0	0	0	0	0	0	0	1	0	0	1	0	0	0	0	0	2	0	0	1	0	0	2
0	0	0	0	0	0	0	0	4	0	0	0	0	0	1	0	0	0	0	0	0	1	0	0	0	0	4	0	1	1	0	0	0	0	0	0	0	0	0	1	1	2	0	0	2	1	0	0	0	0
1	0	0	0	0	0	1	0	0	4	1	0	0	0	0	0	1	0	0	1	0	0	0	0	0	0	0	4	0	0	0	0	0	0	0	0	0	0	0	0	0	0	2	0	0	0	0	0	0	0
1	0	0	0	0	0	2	0	0	1	4	0	0	0	0	0	2	0	0	2	0	0	0	0	0	0	0	1	0	0	0	0	0	0	0	0	0	0	0	0	0	0	1	0	0	0	0	0	0	0
0	0	1	1	0	2	0	2	0	0	0	4	1	1	0	2	0	2	2	0	2	0	0	1	0	0	0	0	0	0	1	1	1	1	0	1	1	0	1	0	0	0	0	0	0	0	0	1	1	0
2	0	0	0	0	0	2	0	0	1	1	0	0	0	0	0	2	0	0	2	0	0	0	0	0	0	0	1	0	0	0	0	0	0	0	0	0	0	0	0	0	0	4	0	0	0	0	0	0	0
0	2	0	0	1	0	0	0	0	0	0	0	0	0	0	0	0	0	0	0	0	0	1	0	1	2	0	0	0	0	0	0	0	0	1	0	0	1	0	0	0	0	0	4	0	0	1	0	0	2
0	0	0	0	0	0	0	0	1	0	0	0	0	0	1	0	0	0	0	0	0	1	0	0	0	0	2	0	3	1	0	0	0	0	0	0	0	0	0	2	2	1	0	0	4	1	0	0	0	0
0	0	0	0	0	0	0	0	1	0	0	0	0	0	2	0	0	0	0	0	0	1	0	0	0	0	1	0	1	3	0	0	0	0	0	0	0	0	0	1	2	2	0	0	1	4	0	0	0	0
0	0	1	1	0	1	0	2	0	0	0	1	1	2	0	2	0	1	1	0	2	0	0	1	0	0	0	0	0	0	3	1	1	1	0	1	1	0	3	0	0	0	0	0	0	0	0	1	1	0
0	0	0	0	0	0	0	0	2	0	0	0	0	0	2	0	0	0	0	0	0	2	0	0	0	0	1	0	2	1	0	0	0	0	0	0	0	0	0	3	3	1	0	0	2	1	0	0	0	0
0	0	0	0	0	0	0	0	2	0	0	0	0	0	1	0	0	0	0	0	0	1	0	0	0	0	3	0	1	2	0	0	0	0	0	0	0	0	0	1	3	3	0	0	1	2	0	0	0	0
1	0	0	0	0	0	1	0	0	2	1	0	0	0	0	0	1	0	0	1	0	0	0	0	0	0	0	3	0	0	0	0	0	0	0	0	0	0	0	0	0	0	3	0	0	0	0	0	0	0
0	0	0	0	0	0	0	0	3	0	0	0	0	0	1	0	0	0	0	0	0	1	0	0	0	0	2	0	3	1	0	0	0	0	0	0	0	0	0	1	1	2	0	0	1	1	0	0	0	0
1	0	0	0	0	0	1	0	0	3	1	0	0	0	0	0	1	0	0	1	0	0	0	0	0	0	0	2	0	0	0	0	0	0	0	0	0	0	0	0	0	0	2	0	0	0	0	0	0	0
1	0	0	0	0	0	1	0	0	1	3	0	0	0	0	0	1	0	0	1	0	0	0	0	0	0	0	2	0	0	0	0	0	0	0	0	0	0	0	0	0	0	1	0	0	0	0	0	0	0
0	0	0	0	0	0	0	0	2	0	0	0	0	0	1	0	0	0	0	0	0	1	0	0	0	0	2	0	2	1	0	0	0	0	0	0	0	0	0	1	1	4	0	0	1	1	0	0	0	0
2	0	0	0	0	0	1	0	0	2	1	0	0	0	0	0	1	0	0	1	0	0	0	0	0	0	0	2	0	0	0	0	0	0	0	0	0	0	0	0	0	0	4	0	0	0	0	0	0	0
0	2	0	0	1	0	0	0	0	0	0	0	0	0	0	0	0	0	0	0	0	0	1	0	1	2	0	0	0	0	0	0	0	0	1	0	0	1	0	0	0	0	0	4	0	0	1	0	0	5
0	0	0	0	0	0	0	0	1	0	0	0	0	0	6	0	0	0	0	0	0	1	0	0	0	0	2	0	1	2	0	0	0	0	0	0	0	0	0	1	1	1	0	0	4	1	0	0	0	0
0	0	1	1	0	3	0	1	0	0	0	1	1	1	0	6	0	1	3	0	1	0	0	1	0	0	0	0	0	0	2	1	1	1	0	1	1	0	1	0	0	0	0	0	0	0	0	1	1	0
1	0	0	0	0	0	3	0	0	1	3	0	0	0	0	0	6	0	0	3	0	0	0	0	0	0	0	1	0	0	0	0	0	0	0	0	0	0	0	0	0	0	1	0	0	0	0	0	0	0
0	0	2	1	0	1	0	3	0	0	0	3	2	1	0	1	0	6	1	0	3	0	0	1	0	0	0	0	0	0	2	2	2	1	0	2	1	0	1	0	0	0	0	0	0	0	0	2	1	0
0	0	1	2	0	2	0	1	0	0	0	1	3	2	0	2	0	1	6	0	1	0	0	1	0	0	0	0	0	0	1	2	2	2	0	1	2	0	1	0	0	0	0	0	0	0	0	1	2	0
1	0	0	0	0	0	2	0	0	1	1	0	0	0	0	0	2	0	0	6	0	0	0	0	0	0	0	2	0	0	0	0	0	0	0	0	0	0	0	0	0	0	1	0	0	0	0	0	0	0
0	0	0	0	0	0	0	0	1	0	0	0	0	0	2	0	0	0	0	0	0	1	0	0	0	0	1	0	2	3	0	0	0	0	0	0	0	0	0	1	1	1	0	0	1	1	0	0	0	0
0	0	2	1	0	1	0	1	0	0	0	2	3	1	0	2	0	2	1	0	1	0	0	1	0	0	0	0	0	0	3	2	2	1	0	2	1	0	1	0	0	0	0	0	0	0	0	2	1	0
0	0	1	2	0	1	0	3	0	0	0	1	2	3	0	1	0	1	2	0	2	0	0	1	0	0	0	0	0	0	1	3	2	2	0	1	2	0	2	0	0	0	0	0	0	0	0	1	2	0
0	0	0	0	0	0	0	0	3	0	0	0	0	0	3	0	0	0	0	0	0	2	0	0	0	0	2	0	1	1	0	0	0	0	0	0	0	0	0	2	1	2	0	0	1	1	0	0	0	0
1	0	0	0	0	0	3	0	0	3	2	0	0	0	0	0	2	0	0	3	0	0	0	0	0	0	0	2	0	0	0	0	0	0	0	0	0	0	0	0	0	0	2	0	0	0	0	0	0	0
0	0	1	1	0	1	0	3	0	0	0	2	1	3	0	1	0	2	1	0	3	0	0	1	0	0	0	0	0	0	1	1	1	1	0	1	1	0	2	0	0	0	0	0	0	0	0	1	1	0
0	0	0	0	0	0	0	0	3	0	0	0	0	0	3	0	0	0	0	0	0	3	0	0	0	0	1	0	1	2	0	0	0	0	0	0	0	0	0	2	1	1	0	0	1	1	0	0	0	0
0	0	1	3	0	1	0	1	0	0	0	1	1	1	0	3	0	1	1	0	1	0	0	2	0	0	0	0	0	0	2	1	1	3	0	1	4	0	1	0	0	0	0	0	0	0	0	1	2	0
0	2	0	0	3	0	0	0	0	0	0	0	0	0	0	0	0	0	0	0	0	0	2	0	2	1	0	0	0	0	0	0	0	0	3	0	0	4	0	0	0	0	0	1	0	0	2	0	0	2
0	0	2	1	0	3	0	3	0	0	0	1	1	2	0	1	0	1	1	0	2	0	0	2	0	0	0	0	0	0	1	1	1	1	0	3	1	0	4	0	0	0	0	0	0	0	0	2	1	0
0	0	0	0	0	0	0	0	3	0	0	0	0	0	2	0	0	0	0	0	0	2	0	0	0	0	2	0	1	1	0	0	0	0	0	0	0	0	0	4	1	2	0	0	1	1	0	0	0	0
1	0	0	0	0	0	3	0	0	3	2	0	0	0	0	0	2	0	0	4	0	0	0	0	0	0	0	2	0	0	0	0	0	0	0	0	0	0	0	0	0	0	2	0	0	0	0	0	0	0
0	0	1	1	0	1	0	3	0	0	0	2	1	2	0	1	0	2	1	0	4	0	0	1	0	0	0	0	0	0	1	1	1	1	0	1	1	0	2	0	0	0	0	0	0	0	0	1	1	0
0	0	0	0	0	0	0	0	3	0	0	0	0	0	2	0	0	0	0	0	0	4	0	0	0	0	1	0	1	1	0	0	0	0	0	0	0	0	0	2	1	1	0	0	1	2	0	0	0	0
0	1	0	0	1	0	0	0	0	0	0	0	0	0	0	0	0	0	0	0	0	0	4	0	1	2	0	0	0	0	0	0	0	0	1	0	0	1	0	0	0	0	0	2	0	0	2	0	0	3
0	0	0	0	0	0	0	0	1	0	0	0	0	0	2	0	0	0	0	0	0	1	0	0	0	0	2	0	1	2	0	0	0	0	0	0	0	0	0	1	1	1	0	0	2	1	0	0	0	0
0	0	1	1	0	1	0	2	0	0	0	1	1	2	0	2	0	1	1	0	2	0	0	1	0	0	0	0	0	0	2	1	1	1	0	1	1	0	3	0	0	0	0	0	0	0	0	1	1	0
0	0	0	0	0	0	0	0	2	0	0	0	0	0	2	0	0	0	0	0	0	2	0	0	0	0	1	0	3	1	0	0	0	0	0	0	0	0	0	3	2	1	0	0	2	1	0	0	0	0
0	0	0	0	0	0	0	0	1	0	0	0	0	0	3	0	0	0	0	0	0	1	0	0	0	0	1	0	1	3	0	0	0	0	0	0	0	0	0	1	3	2	0	0	1	2	0	0	0	0
0	0	1	1	0	2	0	1	0	0	0	1	1	1	0	3	0	1	2	0	1	0	0	1	0	0	0	0	0	0	3	1	1	1	0	1	1	0	1	0	0	0	0	0	0	0	0	1	1	0
1	0	0	0	0	0	2	0	0	1	1	0	0	0	0	0	3	0	0	2	0	0	0	0	0	0	0	3	0	0	0	0	0	0	0	0	0	0	0	0	0	0	1	0	0	0	0	0	0	0
0	0	0	0	0	0	0	0	1	0	0	0	0	0	1	0	0	0	0	0	0	1	0	0	0	0	1	0	3	1	0	0	0	0	0	0	0	0	0	2	3	1	0	0	2	1	0	0	0	0
0	0	0	0	0	0	0	0	2	0	0	0	0	0	1	0	0	0	0	0	0	1	0	0	0	0	3	0	1	3	0	0	0	0	0	0	0	0	0	1	2	3	0	0	1	2	0	0	0	0
1	0	0	0	0	0	1	0	0	2	1	0	0	0	0	0	1	0	0	1	0	0	0	0	0	0	0	3	0	0	0	0	0	0	0	0	0	0	0	0	0	0	3	0	0	0	0	0	0	0
0	0	0	0	0	0	0	0	1	0	0	0	0	0	1	0	0	0	0	0	0	2	0	0	0	0	1	0	3	1	0	0	0	0	0	0	0	0	0	1	1	1	0	0	1	2	0	0	0	0
0	1	0	0	1	0	0	0	0	0	0	0	0	0	0	0	0	0	0	0	0	0	2	0	1	1	0	0	0	0	0	0	0	0	1	0	0	1	0	0	0	0	0	1	0	0	2	0	0	1
1	0	0	0	0	0	1	0	0	1	1	0	0	0	0	0	1	0	0	1	0	0	0	0	0	0	0	3	0	0	0	0	0	0	0	0	0	0	0	0	0	0	1	0	0	0	0	0	0	0
0	0	0	0	0	0	0	0	1	0	0	0	0	0	1	0	0	0	0	0	0	1	0	0	0	0	1	0	3	1	0	0	0	0	0	0	0	0	0	2	3	1	0	0	2	1	0	0	0	0
0	0	0	0	0	0	0	0	2	0	0	0	0	0	1	0	0	0	0	0	0	1	0	0	0	0	2	0	1	3	0	0	0	0	0	0	0	0	0	1	2	3	0	0	1	2	0	0	0	0
1	0	0	0	0	0	4	0	0	2	2	0	0	0	0	0	2	0	0	3	0	0	0	0	0	0	0	2	0	0	0	0	0	0	0	0	0	0	0	0	0	0	3	0	0	0	0	0	0	0
0	0	1	1	0	1	0	4	0	0	0	2	1	2	0	1	0	2	1	0	3	0	0	1	0	0	0	0	0	0	1	1	1	1	0	1	1	0	2	0	0	0	0	0	0	0	0	1	1	0
0	0	0	0	0	0	0	0	4	0	0	0	0	0	2	0	0	0	0	0	0	3	0	0	0	0	2	0	1	1	0	0	0	0	0	0	0	0	0	2	1	2	0	0	1	1	0	0	0	0
1	0	0	0	0	0	2	0	0	4	2	0	0	0	0	0	2	0	0	2	0	0	0	0	0	0	0	2	0	0	0	0	0	0	0	0	0	0	0	0	0	0	2	0	0	0	0	0	0	0
0	0	1	1	0	2	0	2	0	0	0	2	1	1	0	2	0	2	2	0	2	0	0	1	0	0	0	0	0	0	1	1	1	1	0	1	1	0	1	0	0	0	0	0	0	0	0	1	1	0
1	0	0	0	0	0	2	0	0	2	1	0	0	0	0	0	2	0	0	2	0	0	0	0	0	0	0	1	0	0	0	0	0	0	0	0	0	0	0	0	0	0	1	0	0	0	0	0	0	0
1	0	0	0	0	0	1	0	0	1	2	0	0	0	0	0	1	0	0	1	0	0	0	0	0	0	0	2	0	0	0	0	0	0	0	0	0	0	0	0	0	0	1	0	0	0	0	0	0	0
0	0	0	0	0	0	0	0	2	0	0	0	0	0	1	0	0	0	0	0	0	1	0	0	0	0	4	0	2	1	0	0	0	0	0	0	0	0	0	1	1	2	0	0	1	1	0	0	0	0
1	0	0	0	0	0	1	0	0	2	1	0	0	0	0	0	1	0	0	1	0	0	0	0	0	0	0	4	0	0	0	0	0	0	0	0	0	0	0	0	0	0	2	0	0	0	0	0	0	0
0	0	0	0	0	0	0	0	1	0	0	0	0	0	1	0	0	0	0	0	0	1	0	0	0	0	1	0	4	1	0	0	0	0	0	0	0	0	0	3	2	1	0	0	2	1	0	0	0	0
0	0	0	0	0	0	0	0	1	0	0	0	0	0	1	0	0	0	0	0	0	1	0	0	0	0	1	0	2	4	0	0	0	0	0	0	0	0	0	3	3	2	0	0	2	2	0	0	0	0
0	0	0	0	0	0	0	0	1	0	0	0	0	0	1	0	0	0	0	0	0	1	0	0	0	0	1	0	2	2	0	0	0	0	0	0	0	0	0	6	3	3	0	0	2	2	0	0	0	0
0	0	0	0	0	0	0	0	1	0	0	0	0	0	1	0	0	0	0	0	0	1	0	0	0	0	1	0	2	2	0	0	0	0	0	0	0	0	0	2	6	3	0	0	2	2	0	0	0	0
0	0	0	0	0	0	0	0	2	0	0	0	0	0	1	0	0	0	0	0	0	1	0	0	0	0	2	0	1	2	0	0	0	0	0	0	0	0	0	1	2	6	0	0	1	2	0	0	0	0
2	0	0	0	0	0	1	0	0	2	1	0	0	0	0	0	1	0	0	1	0	0	0	0	0	0	0	2	0	0	0	0	0	0	0	0	0	0	0	0	0	0	6	0	0	0	0	0	0	0
0	2	0	0	1	0	0	0	0	0	0	0	0	0	0	0	0	0	0	0	0	0	1	0	1	2	0	0	0	0	0	0	0	0	1	0	0	1	0	0	0	0	0	6	0	0	1	0	0	3
0	0	0	0	0	0	0	0	1	0	0	0	0	0	2	0	0	0	0	0	0	1	0	0	0	0	2	0	1	3	0	0	0	0	0	0	0	0	0	1	1	1	0	0	6	1	0	0	0	0
0	0	2	1	0	1	0	1	0	0	0	2	5	1	0	2	0	2	1	0	1	0	0	1	0	0	0	0	0	0	3	2	2	1	0	2	1	0	1	0	0	0	0	0	0	0	0	2	1	0
0	0	1	2	0	1	0	2	0	0	0	1	2	5	0	1	0	1	2	0	2	0	0	1	0	0	0	0	0	0	1	3	2	2	0	1	2	0	2	0	0	0	0	0	0	0	0	1	2	0
0	0	0	0	0	0	0	0	2	0	0	0	0	0	5	0	0	0	0	0	0	2	0	0	0	0	1	0	1	2	0	0	0	0	0	0	0	0	0	2	1	1	0	0	1	1	0	0	0	0
0	0	1	1	0	2	0	1	0	0	0	1	1	1	0	5	0	1	2	0	1	0	0	1	0	0	0	0	0	0	2	1	1	1	0	1	1	0	1	0	0	0	0	0	0	0	0	1	1	0
1	0	0	0	0	0	2	0	0	1	1	0	0	0	0	0	5	0	0	2	0	0	0	0	0	0	0	2	0	0	0	0	0	0	0	0	0	0	0	0	0	0	1	0	0	0	0	0	0	0
0	0	0	0	0	0	0	0	1	0	0	0	0	0	2	0	0	0	0	0	0	1	0	0	0	0	1	0	2	3	0	0	0	0	0	0	0	0	0	1	1	1	0	0	1	1	0	0	0	0
0	0	2	1	0	1	0	1	0	0	0	2	3	1	0	2	0	2	1	0	1	0	0	1	0	0	0	0	0	0	3	2	2	1	0	2	1	0	1	0	0	0	0	0	0	0	0	2	1	0
0	0	1	2	0	1	0	2	0	0	0	1	2	3	0	1	0	1	2	0	2	0	0	1	0	0	0	0	0	0	1	3	2	2	0	1	2	0	4	0	0	0	0	0	0	0	0	1	2	0
0	0	0	0	0	0	0	0	2	0	0	0	0	0	3	0	0	0	0	0	0	2	0	0	0	0	1	0	2	1	0	0	0	0	0	0	0	0	0	4	2	1	0	0	2	1	0	0	0	0
0	0	0	0	0	0	0	0	1	0	0	0	0	0	1	0	0	0	0	0	0	1	0	0	0	0	1	0	2	2	0	0	0	0	0	0	0	0	0	3	4	2	0	0	2	2	0	0	0	0
0	0	0	0	0	0	0	0	1	0	0	0	0	0	1	0	0	0	0	0	0	1	0	0	0	0	1	0	3	2	0	0	0	0	0	0	0	0	0	2	3	4	0	0	2	2	0	0	0	0
0	0	0	0	0	0	0	0	1	0	0	0	0	0	2	0	0	0	0	0	0	1	0	0	0	0	1	0	1	3	0	0	0	0	0	0	0	0	0	1	2	3	0	0	1	2	0	0	0	0
0	0	1	3	0	1	0	1	0	0	0	1	1	1	0	2	0	1	1	0	1	0	0	2	0	0	0	0	0	0	3	1	1	3	0	1	4	0	1	0	0	0	0	0	0	0	0	1	2	0
0	2	0	0	3	0	0	0	0	0	0	0	0	0	0	0	0	0	0	0	0	0	2	0	2	1	0	0	0	0	0	0	0	0	3	0	0	4	0	0	0	0	0	1	0	0	2	0	0	2
0	0	2	1	0	3	0	2	0	0	0	1	1	2	0	1	0	1	1	0	4	0	0	2	0	0	0	0	0	0	1	1	1	1	0	3	1	0	4	0	0	0	0	0	0	0	0	2	1	0
0	0	0	0	0	0	0	0	2	0	0	0	0	0	2	0	0	0	0	0	0	4	0	0	0	0	1	0	1	1	0	0	0	0	0	0	0	0	0	4	1	1	0	0	1	3	0	0	0	0
0	2	0	0	2	0	0	0	0	0	0	0	0	0	0	0	0	0	0	0	0	0	4	0	1	1	0	0	0	0	0	0	0	0	2	0	0	3	0	0	0	0	0	1	0	0	3	0	0	1
0	0	2	1	0	2	0	2	0	0	0	1	1	2	0	1	0	1	1	0	4	0	0	4	0	0	0	0	0	0	1	1	1	1	0	2	1	0	3	0	0	0	0	0	0	0	0	3	1	0
0	0	0	0	0	0	0	0	2	0	0	0	0	0	2	0	0	0	0	0	0	4	0	0	0	0	1	0	1	1	0	0	0	0	0	0	0	0	0	3	1	1	0	0	1	3	0	0	0	0
0	2	0	0	2	0	0	0	0	0	0	0	0	0	0	0	0	0	0	0	0	0	4	0	1	1	0	0	0	0	0	0	0	0	2	0	0	5	0	0	0	0	0	1	0	0	3	0	0	1
0	0	2	1	0	2	0	2	0	0	0	1	1	2	0	1	0	1	1	0	2	0	0	4	0	0	0	0	0	0	1	1	1	1	0	2	1	0	5	0	0	0	0	0	0	0	0	3	1	0
0	0	0	0	0	0	0	0	2	0	0	0	0	0	2	0	0	0	0	0	0	2	0	0	0	0	1	0	2	1	0	0	0	0	0	0	0	0	0	5	2	1	0	0	2	1	0	0	0	0
0	0	0	0	0	0	0	0	1	0	0	0	0	0	1	0	0	0	0	0	0	1	0	0	0	0	1	0	3	2	0	0	0	0	0	0	0	0	0	2	5	2	0	0	2	2	0	0	0	0
0	0	0	0	0	0	0	0	1	0	0	0	0	0	3	0	0	0	0	0	0	1	0	0	0	0	1	0	1	3	0	0	0	0	0	0	0	0	0	1	2	5	0	0	1	2	0	0	0	0
0	0	1	1	0	2	0	1	0	0	0	1	1	1	0	3	0	1	2	0	1	0	0	1	0	0	0	0	0	0	3	1	1	1	0	1	1	0	1	0	0	0	0	0	0	0	0	1	1	0
1	0	0	0	0	0	2	0	0	1	1	0	0	0	0	0	3	0	0	2	0	0	0	0	0	0	0	2	0	0	0	0	0	0	0	0	0	0	0	0	0	0	1	0	0	0	0	0	0	0
0	0	0	0	0	0	0	0	3	0	0	0	0	0	1	0	0	0	0	0	0	1	0	0	0	0	2	0	2	1	0	0	0	0	0	0	0	0	0	1	1	2	0	0	1	1	0	0	0	0
1	0	0	0	0	0	1	0	0	3	1	0	0	0	0	0	1	0	0	1	0	0	0	0	0	0	0	2	0	0	0	0	0	0	0	0	0	0	0	0	0	0	2	0	0	0	0	0	0	0
1	0	0	0	0	0	1	0	0	1	3	0	0	0	0	0	1	0	0	1	0	0	0	0	0	0	0	3	0	0	0	0	0	0	0	0	0	0	0	0	0	0	1	0	0	0	0	0	0	0
0	0	0	0	0	0	0	0	1	0	0	0	0	0	1	0	0	0	0	0	0	1	0	0	0	0	1	0	3	1	0	0	0	0	0	0	0	0	0	2	3	1	0	0	2	1	0	0	0	0
0	0	0	0	0	0	0	0	2	0	0	0	0	0	1	0	0	0	0	0	0	1	0	0	0	0	3	0	1	3	0	0	0	0	0	0	0	0	0	1	2	3	0	0	1	2	0	0	0	0
1	0	0	0	0	0	1	0	0	2	1	0	0	0	0	0	1	0	0	1	0	0	0	0	0	0	0	3	0	0	0	0	0	0	0	0	0	0	0	0	0	0	3	0	0	0	0	0	0	0
0	0	0	0	0	0	0	0	1	0	0	0	0	0	1	0	0	0	0	0	0	2	0	0	0	0	1	0	3	1	0	0	0	0	0	0	0	0	0	1	1	1	0	0	1	2	0	0	0	0
0	1	0	0	1	0	0	0	0	0	0	0	0	0	0	0	0	0	0	0	0	0	2	0	1	1	0	0	0	0	0	0	0	0	1	0	0	1	0	0	0	0	0	1	0	0	2	0	0	1
1	0	0	0	0	0	1	0	0	1	1	0	0	0	0	0	1	0	0	1	0	0	0	0	0	0	0	3	0	0	0	0	0	0	0	0	0	0	0	0	0	0	1	0	0	0	0	0	0	0
0	0	0	0	0	0	0	0	1	0	0	0	0	0	1	0	0	0	0	0	0	1	0	0	0	0	1	0	3	1	0	0	0	0	0	0	0	0	0	2	2	1	0	0	4	1	0	0	0	0
0	0	0	0	0	0	0	0	1	0	0	0	0	0	1	0	0	0	0	0	0	3	0	0	0	0	1	0	1	3	0	0	0	0	0	0	0	0	0	1	2	2	0	0	1	4	0	0	0	0
0	2	0	0	6	0	0	0	0	0	0	0	0	0	0	0	0	0	0	0	0	0	3	0	1	1	0	0	0	0	0	0	0	0	2	0	0	2	0	0	0	0	0	1	0	0	4	0	0	1
0	0	2	1	0	6	0	1	0	0	0	1	1	1	0	3	0	1	4	0	1	0	0	3	0	0	0	0	0	0	1	1	1	1	0	2	1	0	2	0	0	0	0	0	0	0	0	4	1	0
1	0	0	0	0	0	6	0	0	1	2	0	0	0	0	0	3	0	0	4	0	0	0	0	0	0	0	1	0	0	0	0	0	0	0	0	0	0	0	0	0	0	1	0	0	0	0	0	0	0
0	0	1	1	0	1	0	6	0	0	0	2	1	2	0	1	0	3	1	0	4	0	0	1	0	0	0	0	0	0	1	1	1	1	0	1	1	0	2	0	0	0	0	0	0	0	0	1	1	0
0	0	0	0	0	0	0	0	6	0	0	0	0	0	2	0	0	0	0	0	0	4	0	0	0	0	4	0	1	1	0	0	0	0	0	0	0	0	0	2	1	2	0	0	1	1	0	0	0	0
1	0	0	0	0	0	1	0	0	6	1	0	0	0	0	0	1	0	0	1	0	0	0	0	0	0	0	4	0	0	0	0	0	0	0	0	0	0	0	0	0	0	2	0	0	0	0	0	0	0
0	0	0	0	0	0	0	0	1	0	0	0	0	0	1	0	0	0	0	0	0	1	0	0	0	0	1	0	4	1	0	0	0	0	0	0	0	0	0	4	2	1	0	0	2	1	0	0	0	0
0	0	0	0	0	0	0	0	1	0	0	0	0	0	1	0	0	0	0	0	0	1	0	0	0	0	1	0	2	4	0	0	0	0	0	0	0	0	0	2	4	2	0	0	2	2	0	0	0	0
0	0	0	0	0	0	0	0	2	0	0	0	0	0	1	0	0	0	0	0	0	1	0	0	0	0	2	0	1	2	0	0	0	0	0	0	0	0	0	1	2	4	0	0	1	2	0	0	0	0
1	0	0	0	0	0	2	0	0	2	2	0	0	0	0	0	2	0	0	2	0	0	0	0	0	0	0	2	0	0	0	0	0	0	0	0	0	0	0	0	0	0	4	0	0	0	0	0	0	0
0	0	1	2	0	1	0	2	0	0	0	2	1	1	0	1	0	2	1	0	2	0	0	2	0	0	0	0	0	0	1	1	1	2	0	1	2	0	1	0	0	0	0	0	0	0	0	1	3	0
0	1	0	0	2	0	0	0	0	0	0	0	0	0	0	0	0	0	0	0	0	0	1	0	2	2	0	0	0	0	0	0	0	0	2	0	0	2	0	0	0	0	0	3	0	0	1	0	0	3
0	0	0	0	0	0	0	0	1	0	0	0	0	0	1	0	0	0	0	0	0	1	0	0	0	0	2	0	3	1	0	0	0	0	0	0	0	0	0	2	2	1	0	0	3	1	0	0	0	0
0	0	0	0	0	0	0	0	1	0	0	0	0	0	2	0	0	0	0	0	0	1	0	0	0	0	1	0	1	3	0	0	0	0	0	0	0	0	0	1	2	2	0	0	1	3	0	0	0	0
0	0	1	1	0	1	0	2	0	0	0	1	1	2	0	2	0	1	1	0	2	0	0	1	0	0	0	0	0	0	3	1	1	1	0	1	1	0	4	0	0	0	0	0	0	0	0	1	1	0
0	0	0	0	0	0	0	0	2	0	0	0	0	0	2	0	0	0	0	0	0	2	0	0	0	0	1	0	2	1	0	0	0	0	0	0	0	0	0	4	2	1	0	0	2	1	0	0	0	0
0	0	0	0	0	0	0	0	1	0	0	0	0	0	1	0	0	0	0	0	0	1	0	0	0	0	1	0	2	2	0	0	0	0	0	0	0	0	0	2	4	2	0	0	4	2	0	0	0	0
0	0	0	0	0	0	0	0	1	0	0	0	0	0	1	0	0	0	0	0	0	3	0	0	0	0	1	0	1	2	0	0	0	0	0	0	0	0	0	1	2	4	0	0	1	4	0	0	0	0
0	2	0	0	7	0	0	0	0	0	0	0	0	0	0	0	0	0	0	0	0	0	3	0	1	1	0	0	0	0	0	0	0	0	2	0	0	2	0	0	0	0	0	1	0	0	4	0	0	1
0	0	2	1	0	7	0	1	0	0	0	1	1	1	0	3	0	1	4	0	1	0	0	3	0	0	0	0	0	0	1	1	1	1	0	2	1	0	2	0	0	0	0	0	0	0	0	4	1	0
1	0	0	0	0	0	7	0	0	1	2	0	0	0	0	0	3	0	0	4	0	0	0	0	0	0	0	1	0	0	0	0	0	0	0	0	0	0	0	0	0	0	1	0	0	0	0	0	0	0
0	0	1	1	0	1	0	7	0	0	0	2	1	2	0	1	0	3	1	0	4	0	0	1	0	0	0	0	0	0	1	1	1	1	0	1	1	0	2	0	0	0	0	0	0	0	0	1	1	0
0	0	0	0	0	0	0	0	7	0	0	0	0	0	2	0	0	0	0	0	0	4	0	0	0	0	2	0	1	1	0	0	0	0	0	0	0	0	0	2	1	2	0	0	1	1	0	0	0	0
1	0	0	0	0	0	1	0	0	7	1	0	0	0	0	0	1	0	0	1	0	0	0	0	0	0	0	2	0	0	0	0	0	0	0	0	0	0	0	0	0	0	2	0	0	0	0	0	0	0
1	0	0	0	0	0	1	0	0	3	7	0	0	0	0	0	1	0	0	1	0	0	0	0	0	0	0	1	0	0	0	0	0	0	0	0	0	0	0	0	0	0	1	0	0	0	0	0	0	0
1	0	0	0	0	0	2	0	0	1	3	0	0	0	0	0	2	0	0	2	0	0	0	0	0	0	0	1	0	0	0	0	0	0	0	0	0	0	0	0	0	0	1	0	0	0	0	0	0	0
0	0	1	1	0	2	0	2	0	0	0	3	1	1	0	2	0	2	2	0	2	0	0	1	0	0	0	0	0	0	1	1	1	1	0	1	1	0	1	0	0	0	0	0	0	0	0	1	1	0
1	0	0	0	0	0	2	0	0	1	1	0	0	0	0	0	2	0	0	2	0	0	0	0	0	0	0	3	0	0	0	0	0	0	0	0	0	0	0	0	0	0	1	0	0	0	0	0	0	0
0	0	0	0	0	0	0	0	1	0	0	0	0	0	1	0	0	0	0	0	0	1	0	0	0	0	1	0	3	1	0	0	0	0	0	0	0	0	0	3	2	1	0	0	2	1	0	0	0	0
0	0	0	0	0	0	0	0	1	0	0	0	0	0	1	0	0	0	0	0	0	1	0	0	0	0	1	0	2	3	0	0	0	0	0	0	0	0	0	4	3	2	0	0	2	2	0	0	0	0
0	0	0	0	0	0	0	0	1	0	0	0	0	0	1	0	0	0	0	0	0	1	0	0	0	0	1	0	2	2	0	0	0	0	0	0	0	0	0	2	4	3	0	0	2	2	0	0	0	0
0	0	0	0	0	0	0	0	3	0	0	0	0	0	1	0	0	0	0	0	0	1	0	0	0	0	2	0	1	2	0	0	0	0	0	0	0	0	0	1	2	4	0	0	1	2	0	0	0	0
1	0	0	0	0	0	1	0	0	3	1	0	0	0	0	0	1	0	0	1	0	0	0	0	0	0	0	2	0	0	0	0	0	0	0	0	0	0	0	0	0	0	4	0	0	0	0	0	0	0
1	0	0	0	0	0	1	0	0	1	3	0	0	0	0	0	1	0	0	1	0	0	0	0	0	0	0	2	0	0	0	0	0	0	0	0	0	0	0	0	0	0	1	0	0	0	0	0	0	0
0	0	0	0	0	0	0	0	1	0	0	0	0	0	4	0	0	0	0	0	0	1	0	0	0	0	1	0	2	2	0	0	0	0	0	0	0	0	0	1	1	1	0	0	1	1	0	0	0	0
0	0	1	1	0	3	0	1	0	0	0	1	1	1	0	4	0	1	3	0	1	0	0	1	0	0	0	0	0	0	2	1	1	1	0	1	1	0	1	0	0	0	0	0	0	0	0	1	1	0
1	0	0	0	0	0	3	0	0	1	2	0	0	0	0	0	4	0	0	3	0	0	0	0	0	0	0	1	0	0	0	0	0	0	0	0	0	0	0	0	0	0	1	0	0	0	0	0	0	0
0	0	1	1	0	2	0	3	0	0	0	2	1	1	0	2	0	4	2	0	3	0	0	1	0	0	0	0	0	0	1	1	1	1	0	1	1	0	1	0	0	0	0	0	0	0	0	1	1	0
1	0	0	0	0	0	2	0	0	3	1	0	0	0	0	0	2	0	0	2	0	0	0	0	0	0	0	1	0	0	0	0	0	0	0	0	0	0	0	0	0	0	1	0	0	0	0	0	0	0
1	0	0	0	0	0	3	0	0	1	3	0	0	0	0	0	2	0	0	3	0	0	0	0	0	0	0	1	0	0	0	0	0	0	0	0	0	0	0	0	0	0	1	0	0	0	0	0	0	0
0	0	1	1	0	1	0	3	0	0	0	3	1	3	0	1	0	2	1	0	3	0	0	1	0	0	0	0	0	0	1	1	1	1	0	1	1	0	2	0	0	0	0	0	0	0	0	1	1	0
0	0	0	0	0	0	0	0	3	0	0	0	0	0	3	0	0	0	0	0	0	3	0	0	0	0	1	0	1	2	0	0	0	0	0	0	0	0	0	2	1	1	0	0	1	1	0	0	0	0
0	0	1	1	0	1	0	2	0	0	0	1	1	4	0	3	0	1	1	0	2	0	0	1	0	0	0	0	0	0	2	1	1	1	0	1	1	0	2	0	0	0	0	0	0	0	0	1	1	0
0	0	0	0	0	0	0	0	2	0	0	0	0	0	4	0	0	0	0	0	0	2	0	0	0	0	1	0	1	2	0	0	0	0	0	0	0	0	0	2	1	1	0	0	1	1	0	0	0	0
0	0	1	1	0	2	0	1	0	0	0	1	1	1	0	4	0	1	2	0	1	0	0	1	0	0	0	0	0	0	2	1	1	1	0	1	1	0	1	0	0	0	0	0	0	0	0	1	1	0
2	0	0	0	0	0	2	0	0	1	1	0	0	0	0	0	4	0	0	2	0	0	0	0	0	0	0	1	0	0	0	0	0	0	0	0	0	0	0	0	0	0	3	0	0	0	0	0	0	0
0	2	0	0	1	0	0	0	0	0	0	0	0	0	0	0	0	0	0	0	0	0	1	0	1	4	0	0	0	0	0	0	0	0	1	0	0	1	0	0	0	0	0	3	0	0	1	0	0	2
0	0	0	0	0	0	0	0	2	0	0	0	0	0	1	0	0	0	0	0	0	1	0	0	0	0	4	0	1	1	0	0	0	0	0	0	0	0	0	1	1	2	0	0	3	1	0	0	0	0
1	0	0	0	0	0	1	0	0	2	1	0	0	0	0	0	1	0	0	1	0	0	0	0	0	0	0	4	0	0	0	0	0	0	0	0	0	0	0	0	0	0	2	0	0	0	0	0	0	0
0	0	0	0	0	0	0	0	2	0	0	0	0	0	1	0	0	0	0	0	0	1	0	0	0	0	2	0	4	1	0	0	0	0	0	0	0	0	0	1	1	3	0	0	1	1	0	0	0	0
5	0	0	0	0	0	1	0	0	2	1	0	0	0	0	0	1	0	0	1	0	0	0	0	0	0	0	2	0	0	0	0	0	0	0	0	0	0	0	0	0	0	3	0	0	0	0	0	0	0
0	5	0	0	2	0	0	0	0	0	0	0	0	0	0	0	0	0	0	0	0	0	2	0	1	1	0	0	0	0	0	0	0	0	4	0	0	2	0	0	0	0	0	3	0	0	5	0	0	1
0	0	5	1	0	2	0	1	0	0	0	2	2	1	0	1	0	2	1	0	1	0	0	2	0	0	0	0	0	0	2	2	3	1	0	4	1	0	2	0	0	0	0	0	0	0	0	5	1	0
0	0	1	5	0	1	0	1	0	0	0	1	2	2	0	1	0	1	2	0	1	0	0	2	0	0	0	0	0	0	1	2	2	3	0	1	4	0	1	0	0	0	0	0	0	0	0	1	5	0
0	1	0	0	5	0	0	0	0	0	0	0	0	0	0	0	0	0	0	0	0	0	1	0	2	2	0	0	0	0	0	0	0	0	3	0	0	4	0	0	0	0	0	5	0	0	1	0	0	5
0	0	0	0	0	0	0	0	1	0	0	0	0	0	1	0	0	0	0	0	0	1	0	0	0	0	2	0	2	1	0	0	0	0	0	0	0	0	0	2	2	1	0	0	5	1	0	0	0	0
0	0	0	0	0	0	0	0	1	0	0	0	0	0	1	0	0	0	0	0	0	3	0	0	0	0	1	0	1	2	0	0	0	0	0	0	0	0	0	1	2	2	0	0	1	5	0	0	0	0
0	2	0	0	2	0	0	0	0	0	0	0	0	0	0	0	0	0	0	0	0	0	3	0	1	1	0	0	0	0	0	0	0	0	2	0	0	3	0	0	0	0	0	1	0	0	5	0	0	1
0	0	2	1	0	2	0	2	0	0	0	1	1	2	0	1	0	1	1	0	4	0	0	3	0	0	0	0	0	0	1	1	1	1	0	2	1	0	3	0	0	0	0	0	0	0	0	5	1	0
0	0	0	0	0	0	0	0	2	0	0	0	0	0	2	0	0	0	0	0	0	4	0	0	0	0	1	0	1	1	0	0	0	0	0	0	0	0	0	3	1	1	0	0	1	4	0	0	0	0
0	3	0	0	2	0	0	0	0	0	0	0	0	0	0	0	0	0	0	0	0	0	4	0	1	1	0	0	0	0	0	0	0	0	3	0	0	2	0	0	0	0	0	1	0	0	4	0	0	1
0	0	3	1	0	2	0	1	0	0	0	2	2	1	0	1	0	4	1	0	1	0	0	4	0	0	0	0	0	0	2	2	2	1	0	3	1	0	2	0	0	0	0	0	0	0	0	4	1	0
0	0	1	3	0	3	0	1	0	0	0	1	2	2	0	3	0	1	4	0	1	0	0	1	0	0	0	0	0	0	1	2	2	2	0	1	3	0	1	0	0	0	0	0	0	0	0	1	4	0
1	0	0	0	0	0	3	0	0	1	2	0	0	0	0	0	3	0	0	4	0	0	0	0	0	0	0	1	0	0	0	0	0	0	0	0	0	0	0	0	0	0	1	0	0	0	0	0	0	0
0	0	1	2	0	1	0	3	0	0	0	2	1	1	0	1	0	3	1	0	4	0	0	4	0	0	0	0	0	0	1	1	1	2	0	1	2	0	1	0	0	0	0	0	0	0	0	1	2	0
0	1	0	0	2	0	0	0	0	0	0	0	0	0	0	0	0	0	0	0	0	0	1	0	4	1	0	0	0	0	0	0	0	0	2	0	0	2	0	0	0	0	0	1	0	0	1	0	0	2
0	1	0	0	1	0	0	0	0	0	0	0	0	0	0	0	0	0	0	0	0	0	1	0	1	4	0	0	0	0	0	0	0	0	1	0	0	1	0	0	0	0	0	2	0	0	1	0	0	3
0	0	0	0	0	0	0	0	1	0	0	0	0	0	2	0	0	0	0	0	0	1	0	0	0	0	4	0	1	2	0	0	0	0	0	0	0	0	0	1	1	1	0	0	2	1	0	0	0	0
0	0	1	4	0	1	0	1	0	0	0	1	1	1	0	2	0	1	1	0	1	0	0	2	0	0	0	0	0	0	2	1	1	3	0	1	3	0	1	0	0	0	0	0	0	0	0	1	2	0
0	2	0	0	4	0	0	0	0	0	0	0	0	0	0	0	0	0	0	0	0	0	2	0	2	1	0	0	0	0	0	0	0	0	3	0	0	3	0	0	0	0	0	1	0	0	2	0	0	2
0	0	2	1	0	4	0	1	0	0	0	1	1	1	0	2	0	1	2	0	1	0	0	2	0	0	0	0	0	0	1	1	1	1	0	3	1	0	3	0	0	0	0	0	0	0	0	2	1	0
1	0	0	0	0	0	4	0	0	1	1	0	0	0	0	0	2	0	0	2	0	0	0	0	0	0	0	4	0	0	0	0	0	0	0	0	0	0	0	0	0	0	1	0	0	0	0	0	0	0
0	0	0	0	0	0	0	0	1	0	0	0	0	0	1	0	0	0	0	0	0	1	0	0	0	0	1	0	4	1	0	0	0	0	0	0	0	0	0	2	2	1	0	0	2	1	0	0	0	0
0	0	0	0	0	0	0	0	1	0	0	0	0	0	2	0	0	0	0	0	0	1	0	0	0	0	1	0	1	4	0	0	0	0	0	0	0	0	0	1	2	2	0	0	1	2	0	0	0	0
0	0	1	1	0	1	0	2	0	0	0	1	1	2	0	2	0	1	1	0	2	0	0	1	0	0	0	0	0	0	4	1	1	1	0	1	1	0	3	0	0	0	0	0	0	0	0	1	1	0
0	0	0	0	0	0	0	0	2	0	0	0	0	0	2	0	0	0	0	0	0	2	0	0	0	0	1	0	3	1	0	0	0	0	0	0	0	0	0	3	2	1	0	0	2	1	0	0	0	0
0	0	0	0	0	0	0	0	1	0	0	0	0	0	2	0	0	0	0	0	0	1	0	0	0	0	1	0	1	3	0	0	0	0	0	0	0	0	0	1	3	2	0	0	1	2	0	0	0	0
0	0	1	1	0	1	0	2	0	0	0	1	1	2	0	2	0	1	1	0	2	0	0	1	0	0	0	0	0	0	3	1	1	1	0	1	1	0	3	0	0	0	0	0	0	0	0	1	1	0
0	0	0	0	0	0	0	0	2	0	0	0	0	0	2	0	0	0	0	0	0	2	0	0	0	0	1	0	5	1	0	0	0	0	0	0	0	0	0	3	2	1	0	0	2	1	0	0	0	0
0	0	0	0	0	0	0	0	1	0	0	0	0	0	2	0	0	0	0	0	0	1	0	0	0	0	1	0	1	5	0	0	0	0	0	0	0	0	0	1	3	2	0	0	1	2	0	0	0	0
0	0	2	1	0	1	0	1	0	0	0	3	2	1	0	2	0	2	1	0	1	0	0	1	0	0	0	0	0	0	5	3	2	1	0	2	1	0	1	0	0	0	0	0	0	0	0	2	1	0
0	0	2	2	0	1	0	1	0	0	0	2	3	2	0	1	0	3	2	0	1	0	0	1	0	0	0	0	0	0	2	5	3	2	0	2	2	0	1	0	0	0	0	0	0	0	0	2	2	0
0	0	1	2	0	2	0	1	0	0	0	1	2	3	0	2	0	1	3	0	1	0	0	1	0	0	0	0	0	0	1	2	5	3	0	1	2	0	1	0	0	0	0	0	0	0	0	1	2	0
2	0	0	0	0	0	2	0	0	1	1	0	0	0	0	0	2	0	0	3	0	0	0	0	0	0	0	1	0	0	0	0	0	0	0	0	0	0	0	0	0	0	3	0	0	0	0	0	0	0
0	2	0	0	1	0	0	0	0	0	0	0	0	0	0	0	0	0	0	0	0	0	1	0	1	4	0	0	0	0	0	0	0	0	1	0	0	1	0	0	0	0	0	3	0	0	1	0	0	2
0	0	0	0	0	0	0	0	2	0	0	0	0	0	1	0	0	0	0	0	0	1	0	0	0	0	4	0	1	1	0	0	0	0	0	0	0	0	0	1	1	2	0	0	3	1	0	0	0	0
1	0	0	0	0	0	1	0	0	2	1	0	0	0	0	0	1	0	0	1	0	0	0	0	0	0	0	4	0	0	0	0	0	0	0	0	0	0	0	0	0	0	2	0	0	0	0	0	0	0
0	0	0	0	0	0	0	0	1	0	0	0	0	0	1	0	0	0	0	0	0	2	0	0	0	0	1	0	4	1	0	0	0	0	0	0	0	0	0	1	1	1	0	0	1	2	0	0	0	0
0	1	0	0	1	0	0	0	0	0	0	0	0	0	0	0	0	0	0	0	0	0	2	0	1	2	0	0	0	0	0	0	0	0	1	0	0	1	0	0	0	0	0	2	0	0	2	0	0	2
0	0	0	0	0	0	0	0	1	0	0	0	0	0	1	0	0	0	0	0	0	2	0	0	0	0	2	0	1	1	0	0	0	0	0	0	0	0	0	1	1	1	0	0	2	2	0	0	0	0
0	1	0	0	1	0	0	0	0	0	0	0	0	0	0	0	0	0	0	0	0	0	2	0	1	2	0	0	0	0	0	0	0	0	1	0	0	1	0	0	0	0	0	2	0	0	2	0	0	3
0	0	0	0	0	0	0	0	1	0	0	0	0	0	2	0	0	0	0	0	0	1	0	0	0	0	2	0	1	3	0	0	0	0	0	0	0	0	0	1	1	1	0	0	2	1	0	0	0	0
0	0	2	1	0	1	0	1	0	0	0	2	3	1	0	2	0	2	1	0	1	0	0	1	0	0	0	0	0	0	3	2	2	1	0	2	1	0	1	0	0	0	0	0	0	0	0	2	1	0
0	0	1	2	0	1	0	3	0	0	0	1	2	3	0	1	0	1	2	0	2	0	0	1	0	0	0	0	0	0	1	3	2	2	0	1	2	0	2	0	0	0	0	0	0	0	0	1	2	0
0	0	0	0	0	0	0	0	3	0	0	0	0	0	3	0	0	0	0	0	0	2	0	0	0	0	2	0	1	1	0	0	0	0	0	0	0	0	0	2	1	3	0	0	1	1	0	0	0	0
4	0	0	0	0	0	1	0	0	3	1	0	0	0	0	0	1	0	0	1	0	0	0	0	0	0	0	2	0	0	0	0	0	0	0	0	0	0	0	0	0	0	3	0	0	0	0	0	0	0
0	4	0	0	2	0	0	0	0	0	0	0	0	0	0	0	0	0	0	0	0	0	2	0	1	1	0	0	0	0	0	0	0	0	3	0	0	2	0	0	0	0	0	3	0	0	3	0	0	1
0	0	4	1	0	2	0	1	0	0	0	2	2	1	0	1	0	3	1	0	1	0	0	2	0	0	0	0	0	0	2	2	2	1	0	3	1	0	2	0	0	0	0	0	0	0	0	3	1	0
0	0	1	4	0	2	0	1	0	0	0	1	2	2	0	2	0	1	3	0	1	0	0	1	0	0	0	0	0	0	1	2	2	2	0	1	3	0	1	0	0	0	0	0	0	0	0	1	3	0
1	0	0	0	0	0	2	0	0	1	1	0	0	0	0	0	2	0	0	3	0	0	0	0	0	0	0	2	0	0	0	0	0	0	0	0	0	0	0	0	0	0	1	0	0	0	0	0	0	0
0	0	0	0	0	0	0	0	1	0	0	0	0	0	4	0	0	0	0	0	0	1	0	0	0	0	1	0	2	2	0	0	0	0	0	0	0	0	0	1	1	1	0	0	1	1	0	0	0	0
0	0	1	1	0	4	0	1	0	0	0	1	1	1	0	4	0	1	5	0	1	0	0	1	0	0	0	0	0	0	2	1	1	1	0	1	1	0	1	0	0	0	0	0	0	0	0	1	1	0
1	0	0	0	0	0	4	0	0	1	2	0	0	0	0	0	4	0	0	5	0	0	0	0	0	0	0	1	0	0	0	0	0	0	0	0	0	0	0	0	0	0	1	0	0	0	0	0	0	0
0	0	1	1	0	1	0	4	0	0	0	2	1	2	0	1	0	4	1	0	5	0	0	1	0	0	0	0	0	0	1	1	1	1	0	1	1	0	2	0	0	0	0	0	0	0	0	1	1	0
0	0	0	0	0	0	0	0	4	0	0	0	0	0	2	0	0	0	0	0	0	5	0	0	0	0	1	0	1	1	0	0	0	0	0	0	0	0	0	2	1	1	0	0	1	2	0	0	0	0
0	1	0	0	1	0	0	0	0	0	0	0	0	0	0	0	0	0	0	0	0	0	5	0	1	1	0	0	0	0	0	0	0	0	1	0	0	1	0	0	0	0	0	1	0	0	2	0	0	1
2	0	0	0	0	0	1	0	0	1	1	0	0	0	0	0	1	0	0	1	0	0	0	0	0	0	0	1	0	0	0	0	0	0	0	0	0	0	0	0	0	0	2	0	0	0	0	0	0	0
0	2	0	0	1	0	0	0	0	0	0	0	0	0	0	0	0	0	0	0	0	0	1	0	1	1	0	0	0	0	0	0	0	0	1	0	0	1	0	0	0	0	0	2	0	0	1	0	0	1
1	0	0	0	0	0	1	0	0	1	1	0	0	0	0	0	1	0	0	1	0	0	0	0	0	0	0	2	0	0	0	0	0	0	0	0	0	0	0	0	0	0	1	0	0	0	0	0	0	0
0	0	0	0	0	0	0	0	4	0	0	0	0	0	1	0	0	0	0	0	0	1	0	0	0	0	2	0	2	1	0	0	0	0	0	0	0	0	0	1	1	2	0	0	1	1	0	0	0	0
1	0	0	0	0	0	1	0	0	4	1	0	0	0	0	0	1	0	0	1	0	0	0	0	0	0	0	2	0	0	0	0	0	0	0	0	0	0	0	0	0	0	2	0	0	0	0	0	0	0
1	0	0	0	0	0	2	0	0	1	4	0	0	0	0	0	2	0	0	2	0	0	0	0	0	0	0	1	0	0	0	0	0	0	0	0	0	0	0	0	0	0	1	0	0	0	0	0	0	0
0	0	1	1	0	1	0	2	0	0	0	4	1	1	0	1	0	2	1	0	2	0	0	1	0	0	0	0	0	0	1	1	1	1	0	1	1	0	1	0	0	0	0	0	0	0	0	1	1	0
[truncated: 667 more columns]

## Sheet: Figure2f_right
5	0	0	0	0	0	0	0	0	1	1	1	0	0	1	0	1	0	0	1	1	0	0	0	0	0	0	1	0	1	0	0	1	0	0	0	0	0	0	0	0	0	2	0	0	0	0	0	0	0
0	5	0	0	1	0	1	0	0	0	0	0	0	0	0	0	0	0	0	0	0	0	2	0	1	1	1	0	0	0	0	0	0	0	4	0	0	1	0	0	0	1	0	2	1	0	5	0	0	3
0	0	5	1	0	0	0	0	0	0	0	0	2	1	0	1	0	2	1	0	0	0	0	2	0	0	0	0	0	0	2	1	0	1	0	4	1	0	0	0	0	0	0	0	0	0	0	5	1	0
0	0	1	5	0	0	0	0	0	0	0	0	1	2	0	1	0	1	2	0	0	0	0	2	0	0	0	0	0	0	1	2	0	3	0	1	4	0	0	0	0	0	0	0	0	0	0	1	5	0
0	2	0	0	5	0	1	0	0	0	0	0	0	0	0	0	0	0	0	0	0	0	2	0	2	1	1	0	0	0	0	0	0	0	3	0	0	4	0	0	0	1	0	1	1	0	2	0	0	5
0	0	2	1	0	0	0	0	0	0	0	0	1	3	0	3	0	1	2	0	0	0	0	2	0	0	0	0	0	0	1	3	0	1	0	3	1	0	0	0	0	0	0	0	0	0	0	2	1	0
1	0	0	0	0	0	0	0	0	1	1	2	0	0	3	0	3	0	0	2	1	0	0	0	0	0	0	1	0	2	0	0	3	0	0	0	0	0	0	0	0	0	1	0	0	0	0	0	0	0
0	0	1	1	0	0	0	0	0	0	0	0	2	1	0	3	0	3	1	0	0	0	0	1	0	0	0	0	0	0	2	1	0	3	0	1	1	0	0	0	0	0	0	0	0	0	0	1	1	0
0	0	0	0	0	1	0	1	3	0	0	0	0	0	0	0	0	0	0	0	0	1	0	0	0	0	0	0	2	0	0	0	0	0	0	0	0	0	1	1	1	0	0	0	0	1	0	0	0	0
1	0	0	0	0	0	0	0	0	3	4	1	0	0	1	0	1	0	0	2	1	0	0	0	0	0	0	1	0	2	0	0	1	0	0	0	0	0	0	0	0	0	1	0	0	0	0	0	0	0
1	0	0	0	0	0	0	0	0	1	3	4	0	0	2	0	3	0	0	1	2	0	0	0	0	0	0	1	0	3	0	0	2	0	0	0	0	0	0	0	0	0	1	0	0	0	0	0	0	0
0	0	2	1	0	0	0	0	0	0	0	0	4	1	0	2	0	3	1	0	0	0	0	1	0	0	0	0	0	0	3	1	0	2	0	2	1	0	0	0	0	0	0	0	0	0	0	2	1	0
0	0	2	2	0	0	0	0	0	0	0	0	2	4	0	1	0	2	3	0	0	0	0	1	0	0	0	0	0	0	2	3	0	1	0	2	2	0	0	0	0	0	0	0	0	0	0	2	2	0
0	0	1	2	0	0	0	0	0	0	0	0	1	2	0	1	0	1	2	0	0	0	0	1	0	0	0	0	0	0	1	2	0	1	0	1	2	0	0	0	0	0	0	0	0	0	0	1	2	0
0	0	0	0	0	1	0	1	1	0	0	0	0	0	0	0	0	0	0	0	0	1	0	0	0	0	0	0	1	0	0	0	0	0	0	0	0	0	1	1	1	0	0	0	0	1	0	0	0	0
0	0	1	1	0	0	0	0	0	0	0	0	1	3	0	5	0	1	2	0	0	0	0	1	0	0	0	0	0	0	1	3	0	1	0	1	1	0	0	0	0	0	0	0	0	0	0	1	1	0
1	0	0	0	0	0	0	0	0	1	1	5	0	0	3	0	5	0	0	2	1	0	0	0	0	0	0	1	0	5	0	0	3	0	0	0	0	0	0	0	0	0	1	0	0	0	0	0	0	0
0	0	2	1	0	0	0	0	0	0	0	0	5	1	0	3	0	5	1	0	0	0	0	1	0	0	0	0	0	0	5	1	0	3	0	2	1	0	0	0	0	0	0	0	0	0	0	2	1	0
0	0	1	2	0	0	0	0	0	0	0	0	1	5	0	3	0	1	5	0	0	0	0	1	0	0	0	0	0	0	1	5	0	1	0	1	2	0	0	0	0	0	0	0	0	0	0	1	2	0
1	0	0	0	0	0	0	0	0	1	1	2	0	0	5	0	3	0	0	5	1	0	0	0	0	0	0	1	0	2	0	0	5	0	0	0	0	0	0	0	0	0	1	0	0	0	0	0	0	0
0	0	1	1	0	0	0	0	0	0	0	0	2	1	0	5	0	3	1	0	0	0	0	1	0	0	0	0	0	0	2	1	0	5	0	1	1	0	0	0	0	0	0	0	0	0	0	1	1	0
0	0	0	0	0	2	0	1	1	0	0	0	0	0	0	0	0	0	0	0	0	5	0	0	0	0	0	0	1	0	0	0	0	0	0	0	0	0	1	1	2	0	0	0	0	3	0	0	0	0
0	2	0	0	1	0	2	0	0	0	0	0	0	0	0	0	0	0	0	0	0	0	5	0	1	1	1	0	0	0	0	0	0	0	2	0	0	1	0	0	0	2	0	1	1	0	3	0	0	2
0	0	2	2	0	0	0	0	0	0	0	0	1	1	0	1	0	1	1	0	0	0	0	5	0	0	0	0	0	0	1	1	0	2	0	2	2	0	0	0	0	0	0	0	0	0	0	3	2	0
0	1	0	0	2	0	1	0	0	0	0	0	0	0	0	0	0	0	0	0	0	0	1	0	5	2	1	0	0	0	0	0	0	0	2	0	0	2	0	0	0	1	0	3	1	0	1	0	0	2
0	1	0	0	2	0	2	0	0	0	0	0	0	0	0	0	0	0	0	0	0	0	1	0	1	5	2	0	0	0	0	0	0	0	1	0	0	2	0	0	0	1	0	1	3	0	1	0	0	1
0	0	0	0	0	2	0	2	2	0	0	0	0	0	0	0	0	0	0	0	0	1	0	0	0	0	0	0	2	0	0	0	0	0	0	0	0	0	2	1	1	0	0	0	0	3	0	0	0	0
1	0	0	0	0	0	0	0	0	2	1	1	0	0	1	0	1	0	0	1	2	0	0	0	0	0	0	2	0	2	0	0	1	0	0	0	0	0	0	0	0	0	1	0	0	0	0	0	0	0
0	0	0	0	0	1	0	2	1	0	0	0	0	0	0	0	0	0	0	0	0	2	0	0	0	0	0	0	2	0	0	0	0	0	0	0	0	0	2	2	1	0	0	0	0	1	0	0	0	0
0	0	0	0	0	1	0	1	2	0	0	0	0	0	0	0	0	0	0	0	0	1	0	0	0	0	0	0	1	0	0	0	0	0	0	0	0	0	1	2	2	0	0	0	0	1	0	0	0	0
0	0	2	1	0	0	0	0	0	0	0	0	2	1	0	1	0	2	1	0	0	0	0	1	0	0	0	0	0	0	2	1	0	1	0	2	1	0	0	0	0	0	0	0	0	0	0	2	1	0
0	0	2	2	0	0	0	0	0	0	0	0	2	2	0	1	0	2	2	0	0	0	0	1	0	0	0	0	0	0	2	2	0	1	0	2	2	0	0	0	0	0	0	0	0	0	0	2	2	0
0	0	3	2	0	0	0	0	0	0	0	0	2	2	0	1	0	2	2	0	0	0	0	1	0	0	0	0	0	0	2	2	0	1	0	3	2	0	0	0	0	0	0	0	0	0	0	5	2	0
0	0	1	3	0	0	0	0	0	0	0	0	1	2	0	1	0	1	2	0	0	0	0	2	0	0	0	0	0	0	1	2	0	5	0	1	3	0	0	0	0	0	0	0	0	0	0	1	5	0
0	4	0	0	3	0	1	0	0	0	0	0	0	0	0	0	0	0	0	0	0	0	2	0	2	1	1	0	0	0	0	0	0	0	5	0	0	3	0	0	0	1	0	1	1	0	5	0	0	5
0	0	4	1	0	0	0	0	0	0	0	0	2	1	0	1	0	2	1	0	0	0	0	2	0	0	0	0	0	0	2	1	0	1	0	5	1	0	0	0	0	0	0	0	0	0	0	5	1	0
0	0	1	4	0	0	0	0	0	0	0	0	1	2	0	1	0	1	2	0	0	0	0	2	0	0	0	0	0	0	1	2	0	3	0	1	5	0	0	0	0	0	0	0	0	0	0	1	5	0
0	2	0	0	4	0	1	0	0	0	0	0	0	0	0	0	0	0	0	0	0	0	2	0	2	1	1	0	0	0	0	0	0	0	3	0	0	5	0	0	0	1	0	1	1	0	2	0	0	5
0	0	2	1	0	0	0	0	0	0	0	0	1	1	0	1	0	1	1	0	0	0	0	2	0	0	0	0	0	0	1	1	0	1	0	3	1	0	0	0	0	0	0	0	0	0	0	2	1	0
0	0	0	0	0	1	0	2	1	0	0	0	0	0	0	0	0	0	0	0	0	1	0	0	0	0	0	0	1	0	0	0	0	0	0	0	0	0	3	2	1	0	0	0	0	1	0	0	0	0
0	0	0	0	0	1	0	3	2	0	0	0	0	0	0	0	0	0	0	0	0	1	0	0	0	0	0	0	1	0	0	0	0	0	0	0	0	0	2	3	2	0	0	0	0	1	0	0	0	0
0	0	0	0	0	1	0	1	3	0	0	0	0	0	0	0	0	0	0	0	0	1	0	0	0	0	0	0	2	0	0	0	0	0	0	0	0	0	1	2	3	0	0	0	0	1	0	0	0	0
2	0	0	0	0	0	0	0	0	3	1	1	0	0	1	0	1	0	0	1	1	0	0	0	0	0	0	1	0	2	0	0	1	0	0	0	0	0	0	0	0	0	2	0	0	0	0	0	0	0
0	2	0	0	2	0	3	0	0	0	0	0	0	0	0	0	0	0	0	0	0	0	1	0	1	1	1	0	0	0	0	0	0	0	1	0	0	3	0	0	0	1	0	2	2	0	1	0	0	1
0	0	0	0	0	2	0	3	1	0	0	0	0	0	0	0	0	0	0	0	0	1	0	0	0	0	0	0	1	0	0	0	0	0	0	0	0	0	3	3	1	0	0	0	0	2	0	0	0	0
0	0	0	0	0	2	0	1	3	0	0	0	0	0	0	0	0	0	0	0	0	3	0	0	0	0	0	0	1	0	0	0	0	0	0	0	0	0	1	3	3	0	0	0	0	5	0	0	0	0
0	5	0	0	1	0	2	0	0	0	0	0	0	0	0	0	0	0	0	0	0	0	3	0	1	1	1	0	0	0	0	0	0	0	5	0	0	1	0	0	0	3	0	1	1	0	5	0	0	3
0	0	5	1	0	0	0	0	0	0	0	0	2	1	0	1	0	2	1	0	0	0	0	3	0	0	0	0	0	0	2	1	0	1	0	5	1	0	0	0	0	0	0	0	0	0	0	5	1	0
0	0	1	5	0	0	0	0	0	0	0	0	1	2	0	1	0	1	2	0	0	0	0	2	0	0	0	0	0	0	1	2	0	2	0	1	5	0	0	0	0	0	0	0	0	0	0	1	5	0
0	1	0	0	5	0	2	0	0	0	0	0	0	0	0	0	0	0	0	0	0	0	1	0	2	1	1	0	0	0	0	0	0	0	2	0	0	5	0	0	0	1	0	1	2	0	1	0	0	5
0	0	0	0	0	5	0	2	1	0	0	0	0	0	0	0	0	0	0	0	0	1	0	0	0	0	0	0	1	0	0	0	0	0	0	0	0	0	5	1	1	0	0	0	0	2	0	0	0	0
0	0	1	1	0	0	0	0	0	0	0	0	1	3	0	3	0	1	2	0	0	0	0	1	0	0	0	0	0	0	1	3	0	1	0	1	1	0	0	0	0	0	0	0	0	0	0	1	1	0
1	0	0	0	0	0	0	0	0	1	1	2	0	0	3	0	3	0	0	2	1	0	0	0	0	0	0	1	0	2	0	0	3	0	0	0	0	0	0	0	0	0	1	0	0	0	0	0	0	0
0	0	1	1	0	0	0	0	0	0	0	0	2	1	0	3	0	3	1	0	0	0	0	1	0	0	0	0	0	0	2	1	0	3	0	1	1	0	0	0	0	0	0	0	0	0	0	1	1	0
0	0	0	0	0	2	0	1	1	0	0	0	0	0	0	0	0	0	0	0	0	3	0	0	0	0	0	0	1	0	0	0	0	0	0	0	0	0	1	1	2	0	0	0	0	4	0	0	0	0
0	3	0	0	1	0	2	0	0	0	0	0	0	0	0	0	0	0	0	0	0	0	3	0	1	1	1	0	0	0	0	0	0	0	3	0	0	1	0	0	0	2	0	1	1	0	4	0	0	4
0	0	3	1	0	0	0	0	0	0	0	0	3	1	0	1	0	3	1	0	0	0	0	3	0	0	0	0	0	0	3	1	0	1	0	3	1	0	0	0	0	0	0	0	0	0	0	4	1	0
0	0	1	3	0	0	0	0	0	0	0	0	1	3	0	2	0	1	3	0	0	0	0	1	0	0	0	0	0	0	1	3	0	1	0	1	3	0	0	0	0	0	0	0	0	0	0	1	4	0
1	0	0	0	0	0	0	0	0	1	1	1	0	0	3	0	2	0	0	3	2	0	0	0	0	0	0	2	0	1	0	0	3	0	0	0	0	0	0	0	0	0	1	0	0	0	0	0	0	0
0	0	0	0	0	1	0	1	1	0	0	0	0	0	0	0	0	0	0	0	0	2	0	0	0	0	0	0	2	0	0	0	0	0	0	0	0	0	1	1	1	0	0	0	0	1	0	0	0	0
0	0	2	1	0	0	0	0	0	0	0	0	2	1	0	1	0	2	1	0	0	0	0	1	0	0	0	0	0	0	2	1	0	1	0	2	1	0	0	0	0	0	0	0	0	0	0	2	1	0
0	0	1	2	0	0	0	0	0	0	0	0	1	2	0	1	0	1	2	0	0	0	0	1	0	0	0	0	0	0	1	2	0	1	0	1	2	0	0	0	0	0	0	0	0	0	0	1	2	0
0	0	0	0	0	1	0	1	1	0	0	0	0	0	0	0	0	0	0	0	0	1	0	0	0	0	0	0	1	0	0	0	0	0	0	0	0	0	1	1	1	0	0	0	0	1	0	0	0	0
0	0	1	1	0	0	0	0	0	0	0	0	1	2	0	2	0	1	2	0	0	0	0	1	0	0	0	0	0	0	1	2	0	1	0	1	1	0	0	0	0	0	0	0	0	0	0	1	1	0
1	0	0	0	0	0	0	0	0	1	1	1	0	0	2	0	2	0	0	2	2	0	0	0	0	0	0	2	0	1	0	0	2	0	0	0	0	0	0	0	0	0	1	0	0	0	0	0	0	0
0	0	0	0	0	1	0	1	1	0	0	0	0	0	0	0	0	0	0	0	0	2	0	0	0	0	0	0	2	0	0	0	0	0	0	0	0	0	1	1	1	0	0	0	0	1	0	0	0	0
0	0	1	2	0	0	0	0	0	0	0	0	1	1	0	1	0	1	1	0	0	0	0	2	0	0	0	0	0	0	1	1	0	2	0	1	2	0	0	0	0	0	0	0	0	0	0	1	2	0
0	1	0	0	2	0	1	0	0	0	0	0	0	0	0	0	0	0	0	0	0	0	1	0	2	1	2	0	0	0	0	0	0	0	2	0	0	2	0	0	0	2	0	1	1	0	1	0	0	2
1	0	0	0	0	0	0	0	0	3	2	1	0	0	1	0	1	0	0	2	1	0	0	0	0	0	0	2	0	1	0	0	1	0	0	0	0	0	0	0	0	0	2	0	0	0	0	0	0	0
1	0	0	0	0	0	0	0	0	2	3	2	0	0	1	0	1	0	0	3	2	0	0	0	0	0	0	1	0	1	0	0	1	0	0	0	0	0	0	0	0	0	1	0	0	0	0	0	0	0
1	0	0	0	0	0	0	0	0	1	2	3	0	0	1	0	1	0	0	1	3	0	0	0	0	0	0	2	0	1	0	0	1	0	0	0	0	0	0	0	0	0	1	0	0	0	0	0	0	0
0	0	0	0	0	1	0	1	1	0	0	0	0	0	0	0	0	0	0	0	0	3	0	0	0	0	0	0	2	0	0	0	0	0	0	0	0	0	1	1	1	0	0	0	0	1	0	0	0	0
0	0	2	1	0	0	0	0	0	0	0	0	2	1	0	1	0	2	1	0	0	0	0	1	0	0	0	0	0	0	2	1	0	1	0	2	1	0	0	0	0	0	0	0	0	0	0	2	1	0
0	0	1	2	0	0	0	0	0	0	0	0	1	2	0	1	0	1	2	0	0	0	0	1	0	0	0	0	0	0	1	2	0	1	0	1	2	0	0	0	0	0	0	0	0	0	0	1	2	0
0	0	0	0	0	1	0	3	1	0	0	0	0	0	0	0	0	0	0	0	0	1	0	0	0	0	0	0	1	0	0	0	0	0	0	0	0	0	2	2	1	0	0	0	0	1	0	0	0	0
0	0	0	0	0	1	0	1	3	0	0	0	0	0	0	0	0	0	0	0	0	1	0	0	0	0	0	0	2	0	0	0	0	0	0	0	0	0	1	2	2	0	0	0	0	1	0	0	0	0
1	0	0	0	0	0	0	0	0	3	1	1	0	0	1	0	1	0	0	1	2	0	0	0	0	0	0	3	0	2	0	0	1	0	0	0	0	0	0	0	0	0	1	0	0	0	0	0	0	0
0	0	0	0	0	1	0	1	3	0	0	0	0	0	0	0	0	0	0	0	0	2	0	0	0	0	0	0	3	0	0	0	0	0	0	0	0	0	1	1	1	0	0	0	0	1	0	0	0	0
1	0	0	0	0	0	0	0	0	3	3	1	0	0	1	0	1	0	0	2	1	0	0	0	0	0	0	1	0	3	0	0	1	0	0	0	0	0	0	0	0	0	1	0	0	0	0	0	0	0
1	0	0	0	0	0	0	0	0	1	3	3	0	0	2	0	2	0	0	1	2	0	0	0	0	0	0	1	0	2	0	0	3	0	0	0	0	0	0	0	0	0	1	0	0	0	0	0	0	0
0	0	1	2	0	0	0	0	0	0	0	0	3	1	0	2	0	2	1	0	0	0	0	3	0	0	0	0	0	0	2	1	0	3	0	1	2	0	0	0	0	0	0	0	0	0	0	1	2	0
0	1	0	0	2	0	1	0	0	0	0	0	0	0	0	0	0	0	0	0	0	0	1	0	3	2	1	0	0	0	0	0	0	0	3	0	0	2	0	0	0	1	0	3	1	0	1	0	0	2
0	1	0	0	2	0	2	0	0	0	0	0	0	0	0	0	0	0	0	0	0	0	1	0	1	3	2	0	0	0	0	0	0	0	1	0	0	2	0	0	0	1	0	1	3	0	1	0	0	1
0	0	0	0	0	2	0	2	2	0	0	0	0	0	0	0	0	0	0	0	0	1	0	0	0	0	0	0	3	0	0	0	0	0	0	0	0	0	2	1	1	0	0	0	0	3	0	0	0	0
1	0	0	0	0	0	0	0	0	2	1	2	0	0	2	0	2	0	0	1	1	0	0	0	0	0	0	1	0	3	0	0	2	0	0	0	0	0	0	0	0	0	1	0	0	0	0	0	0	0
0	0	1	1	0	0	0	0	0	0	0	0	2	1	0	2	0	2	1	0	0	0	0	1	0	0	0	0	0	0	3	1	0	2	0	1	1	0	0	0	0	0	0	0	0	0	0	1	1	0
0	0	0	0	0	1	0	1	1	0	0	0	0	0	0	0	0	0	0	0	0	1	0	0	0	0	0	0	1	0	0	0	0	0	0	0	0	0	1	1	1	0	0	0	0	1	0	0	0	0
0	0	1	2	0	0	0	0	0	0	0	0	1	1	0	1	0	1	1	0	0	0	0	2	0	0	0	0	0	0	1	1	0	3	0	1	2	0	0	0	0	0	0	0	0	0	0	1	3	0
0	2	0	0	2	0	1	0	0	0	0	0	0	0	0	0	0	0	0	0	0	0	3	0	2	1	1	0	0	0	0	0	0	0	3	0	0	2	0	0	0	1	0	1	1	0	2	0	0	3
0	0	2	3	0	0	0	0	0	0	0	0	1	1	0	1	0	1	1	0	0	0	0	3	0	0	0	0	0	0	1	1	0	2	0	3	4	0	0	0	0	0	0	0	0	0	0	2	2	0
0	1	0	0	3	0	3	0	0	0	0	0	0	0	0	0	0	0	0	0	0	0	1	0	3	1	1	0	0	0	0	0	0	0	2	0	0	4	0	0	0	1	0	1	2	0	1	0	0	2
0	0	0	0	0	3	0	3	1	0	0	0	0	0	0	0	0	0	0	0	0	1	0	0	0	0	0	0	1	0	0	0	0	0	0	0	0	0	4	2	1	0	0	0	0	2	0	0	0	0
0	0	0	0	0	1	0	1	3	0	0	0	0	0	0	0	0	0	0	0	0	1	0	0	0	0	0	0	1	0	0	0	0	0	0	0	0	0	1	4	2	0	0	0	0	1	0	0	0	0
0	0	2	1	0	0	0	0	0	0	0	0	2	1	0	1	0	2	1	0	0	0	0	1	0	0	0	0	0	0	2	1	0	1	0	2	1	0	0	0	0	0	0	0	0	0	0	2	1	0
0	0	1	2	0	0	0	0	0	0	0	0	1	2	0	1	0	1	2	0	0	0	0	1	0	0	0	0	0	0	1	2	0	1	0	1	2	0	0	0	0	0	0	0	0	0	0	1	2	0
0	0	0	0	0	1	0	1	1	0	0	0	0	0	0	0	0	0	0	0	0	1	0	0	0	0	0	0	1	0	0	0	0	0	0	0	0	0	1	1	1	0	0	0	0	1	0	0	0	0
0	0	1	1	0	0	0	0	0	0	0	0	1	3	0	4	0	1	2	0	0	0	0	1	0	0	0	0	0	0	1	3	0	1	0	1	1	0	0	0	0	0	0	0	0	0	0	1	1	0
1	0	0	0	0	0	0	0	0	1	1	3	0	0	3	0	4	0	0	2	1	0	0	0	0	0	0	1	0	3	0	0	3	0	0	0	0	0	0	0	0	0	1	0	0	0	0	0	0	0
0	0	2	1	0	0	0	0	0	0	0	0	3	1	0	3	0	4	1	0	0	0	0	1	0	0	0	0	0	0	3	1	0	3	0	2	1	0	0	0	0	0	0	0	0	0	0	2	1	0
0	0	2	2	0	0	0	0	0	0	0	0	2	3	0	1	0	2	4	0	0	0	0	1	0	0	0	0	0	0	2	3	0	1	0	2	2	0	0	0	0	0	0	0	0	0	0	2	2	0
0	0	1	2	0	0	0	0	0	0	0	0	1	2	0	1	0	1	2	0	0	0	0	1	0	0	0	0	0	0	1	2	0	1	0	1	2	0	0	0	0	0	0	0	0	0	0	1	2	0
0	0	0	0	0	1	0	1	1	0	0	0	0	0	0	0	0	0	0	0	0	1	0	0	0	0	0	0	1	0	0	0	0	0	0	0	0	0	1	1	1	0	0	0	0	1	0	0	0	0
0	0	1	1	0	0	0	0	0	0	0	0	1	3	0	4	0	1	2	0	0	0	0	1	0	0	0	0	0	0	1	3	0	1	0	1	1	0	0	0	0	0	0	0	0	0	0	1	1	0
1	0	0	0	0	0	0	0	0	1	1	3	0	0	3	0	4	0	0	2	1	0	0	0	0	0	0	1	0	3	0	0	3	0	0	0	0	0	0	0	0	0	1	0	0	0	0	0	0	0
0	0	2	1	0	0	0	0	0	0	0	0	3	1	0	3	0	4	1	0	0	0	0	1	0	0	0	0	0	0	3	1	0	3	0	2	1	0	0	0	0	0	0	0	0	0	0	2	1	0
0	0	2	2	0	0	0	0	0	0	0	0	2	3	0	1	0	2	4	0	0	0	0	1	0	0	0	0	0	0	2	3	0	1	0	2	2	0	0	0	0	0	0	0	0	0	0	2	2	0
0	0	1	2	0	0	0	0	0	0	0	0	1	2	0	1	0	1	2	0	0	0	0	1	0	0	0	0	0	0	1	2	0	1	0	1	2	0	0	0	0	0	0	0	0	0	0	1	2	0
0	0	0	0	0	1	0	1	1	0	0	0	0	0	0	0	0	0	0	0	0	1	0	0	0	0	0	0	1	0	0	0	0	0	0	0	0	0	1	1	1	0	0	0	0	1	0	0	0	0
0	0	1	1	0	0	0	0	0	0	0	0	1	2	0	2	0	1	2	0	0	0	0	1	0	0	0	0	0	0	1	2	0	1	0	1	1	0	0	0	0	0	0	0	0	0	0	1	1	0
3	0	0	0	0	0	0	0	0	1	1	1	0	0	2	0	2	0	0	2	1	0	0	0	0	0	0	1	0	1	0	0	2	0	0	0	0	0	0	0	0	0	2	0	0	0	0	0	0	0
0	3	0	0	1	0	1	0	0	0	0	0	0	0	0	0	0	0	0	0	0	0	2	0	1	1	1	0	0	0	0	0	0	0	2	0	0	1	0	0	0	1	0	2	1	0	2	0	0	2
0	0	3	1	0	0	0	0	0	0	0	0	1	1	0	1	0	1	1	0	0	0	0	2	0	0	0	0	0	0	1	1	0	1	0	2	1	0	0	0	0	0	0	0	0	0	0	2	1	0
0	0	0	0	0	1	0	3	1	0	0	0	0	0	0	0	0	0	0	0	0	1	0	0	0	0	0	0	1	0	0	0	0	0	0	0	0	0	2	2	1	0	0	0	0	1	0	0	0	0
0	0	0	0	0	1	0	1	3	0	0	0	0	0	0	0	0	0	0	0	0	1	0	0	0	0	0	0	2	0	0	0	0	0	0	0	0	0	1	2	2	0	0	0	0	1	0	0	0	0
1	0	0	0	0	0	0	0	0	3	1	1	0	0	1	0	1	0	0	1	2	0	0	0	0	0	0	2	0	2	0	0	1	0	0	0	0	0	0	0	0	0	1	0	0	0	0	0	0	0
0	0	0	0	0	1	0	2	1	0	0	0	0	0	0	0	0	0	0	0	0	2	0	0	0	0	0	0	2	0	0	0	0	0	0	0	0	0	2	4	1	0	0	0	0	1	0	0	0	0
0	0	0	0	0	2	0	1	2	0	0	0	0	0	0	0	0	0	0	0	0	2	0	0	0	0	0	0	1	0	0	0	0	0	0	0	0	0	1	2	4	0	0	0	0	2	0	0	0	0
0	1	0	0	1	0	2	0	0	0	0	0	0	0	0	0	0	0	0	0	0	0	2	0	1	1	3	0	0	0	0	0	0	0	1	0	0	1	0	0	0	4	0	1	1	0	2	0	0	1
1	0	0	0	0	0	0	0	0	1	1	1	0	0	1	0	1	0	0	1	2	0	0	0	0	0	0	3	0	1	0	0	1	0	0	0	0	0	0	0	0	0	4	0	0	0	0	0	0	0
0	0	0	0	0	1	0	1	1	0	0	0	0	0	0	0	0	0	0	0	0	2	0	0	0	0	0	0	3	0	0	0	0	0	0	0	0	0	1	1	1	0	0	0	0	1	0	0	0	0
0	0	2	1	0	0	0	0	0	0	0	0	2	1	0	1	0	2	1	0	0	0	0	1	0	0	0	0	0	0	2	1	0	1	0	2	1	0	0	0	0	0	0	0	0	0	0	2	1	0
0	0	1	2	0	0	0	0	0	0	0	0	1	2	0	1	0	1	2	0	0	0	0	1	0	0	0	0	0	0	1	2	0	1	0	1	2	0	0	0	0	0	0	0	0	0	0	1	2	0
0	0	0	0	0	1	0	1	3	0	0	0	0	0	0	0	0	0	0	0	0	1	0	0	0	0	0	0	2	0	0	0	0	0	0	0	0	0	1	1	1	0	0	0	0	1	0	0	0	0
1	0	0	0	0	0	0	0	0	3	3	1	0	0	1	0	1	0	0	2	1	0	0	0	0	0	0	1	0	2	0	0	1	0	0	0	0	0	0	0	0	0	1	0	0	0	0	0	0	0
1	0	0	0	0	0	0	0	0	1	3	3	0	0	2	0	2	0	0	1	2	0	0	0	0	0	0	1	0	2	0	0	2	0	0	0	0	0	0	0	0	0	1	0	0	0	0	0	0	0
0	0	1	1	0	0	0	0	0	0	0	0	3	1	0	2	0	2	1	0	0	0	0	1	0	0	0	0	0	0	2	1	0	2	0	1	1	0	0	0	0	0	0	0	0	0	0	1	1	0
0	0	0	0	0	2	0	1	1	0	0	0	0	0	0	0	0	0	0	0	0	3	0	0	0	0	0	0	1	0	0	0	0	0	0	0	0	0	1	1	2	0	0	0	0	3	0	0	0	0
0	2	0	0	1	0	2	0	0	0	0	0	0	0	0	0	0	0	0	0	0	0	3	0	1	1	1	0	0	0	0	0	0	0	2	0	0	1	0	0	0	2	0	1	1	0	3	0	0	2
0	0	2	1	0	0	0	0	0	0	0	0	1	2	0	2	0	1	2	0	0	0	0	3	0	0	0	0	0	0	1	2	0	1	0	2	1	0	0	0	0	0	0	0	0	0	0	3	1	0
1	0	0	0	0	0	0	0	0	1	1	1	0	0	2	0	2	0	0	2	2	0	0	0	0	0	0	2	0	1	0	0	2	0	0	0	0	0	0	0	0	0	1	0	0	0	0	0	0	0
0	0	0	0	0	1	0	2	1	0	0	0	0	0	0	0	0	0	0	0	0	2	0	0	0	0	0	0	2	0	0	0	0	0	0	0	0	0	4	2	1	0	0	0	0	1	0	0	0	0
0	0	0	0	0	1	0	2	2	0	0	0	0	0	0	0	0	0	0	0	0	1	0	0	0	0	0	0	1	0	0	0	0	0	0	0	0	0	2	4	2	0	0	0	0	1	0	0	0	0
0	0	0	0	0	2	0	1	2	0	0	0	0	0	0	0	0	0	0	0	0	3	0	0	0	0	0	0	1	0	0	0	0	0	0	0	0	0	1	2	4	0	0	0	0	3	0	0	0	0
0	2	0	0	1	0	2	0	0	0	0	0	0	0	0	0	0	0	0	0	0	0	3	0	1	1	1	0	0	0	0	0	0	0	2	0	0	1	0	0	0	4	0	1	1	0	3	0	0	2
0	0	2	1	0	0	0	0	0	0	0	0	1	2	0	2	0	1	3	0	0	0	0	3	0	0	0	0	0	0	1	2	0	1	0	2	1	0	0	0	0	0	0	0	0	0	0	3	1	0
1	0	0	0	0	0	0	0	0	2	3	1	0	0	2	0	2	0	0	3	1	0	0	0	0	0	0	1	0	1	0	0	2	0	0	0	0	0	0	0	0	0	1	0	0	0	0	0	0	0
1	0	0	0	0	0	0	0	0	1	2	3	0	0	2	0	2	0	0	1	3	0	0	0	0	0	0	1	0	2	0	0	3	0	0	0	0	0	0	0	0	0	1	0	0	0	0	0	0	0
0	0	1	2	0	0	0	0	0	0	0	0	3	1	0	2	0	2	1	0	0	0	0	3	0	0	0	0	0	0	2	1	0	3	0	1	2	0	0	0	0	0	0	0	0	0	0	1	2	0
0	1	0	0	2	0	1	0	0	0	0	0	0	0	0	0	0	0	0	0	0	0	1	0	3	2	1	0	0	0	0	0	0	0	3	0	0	2	0	0	0	1	0	3	1	0	1	0	0	2
0	1	0	0	2	0	2	0	0	0	0	0	0	0	0	0	0	0	0	0	0	0	1	0	1	3	2	0	0	0	0	0	0	0	1	0	0	2	0	0	0	1	0	1	3	0	1	0	0	1
0	0	0	0	0	2	0	2	2	0	0	0	0	0	0	0	0	0	0	0	0	1	0	0	0	0	0	0	2	0	0	0	0	0	0	0	0	0	2	1	1	0	0	0	0	3	0	0	0	0
2	0	0	0	0	0	0	0	0	2	1	1	0	0	1	0	1	0	0	1	1	0	0	0	0	0	0	1	0	2	0	0	1	0	0	0	0	0	0	0	0	0	2	0	0	0	0	0	0	0
0	2	0	0	3	0	2	0	0	0	0	0	0	0	0	0	0	0	0	0	0	0	1	0	1	1	1	0	0	0	0	0	0	0	1	0	0	2	0	0	0	1	0	2	4	0	1	0	0	1
0	0	0	0	0	3	0	2	1	0	0	0	0	0	0	0	0	0	0	0	0	3	0	0	0	0	0	0	1	0	0	0	0	0	0	0	0	0	2	1	2	0	0	0	0	4	0	0	0	0
0	2	0	0	1	0	3	0	0	0	0	0	0	0	0	0	0	0	0	0	0	0	3	0	1	1	1	0	0	0	0	0	0	0	2	0	0	1	0	0	0	2	0	1	1	0	4	0	0	2
0	0	2	1	0	0	0	0	0	0	0	0	1	1	0	1	0	1	1	0	0	0	0	3	0	0	0	0	0	0	1	1	0	1	0	2	1	0	0	0	0	0	0	0	0	0	0	4	1	0
0	0	0	0	0	1	0	1	2	0	0	0	0	0	0	0	0	0	0	0	0	1	0	0	0	0	0	0	2	0	0	0	0	0	0	0	0	0	1	1	1	0	0	0	0	1	0	0	0	0
1	0	0	0	0	0	0	0	0	2	1	1	0	0	1	0	1	0	0	1	2	0	0	0	0	0	0	2	0	2	0	0	1	0	0	0	0	0	0	0	0	0	1	0	0	0	0	0	0	0
0	0	0	0	0	1	0	3	1	0	0	0	0	0	0	0	0	0	0	0	0	2	0	0	0	0	0	0	2	0	0	0	0	0	0	0	0	0	2	2	1	0	0	0	0	1	0	0	0	0
0	0	0	0	0	1	0	1	3	0	0	0	0	0	0	0	0	0	0	0	0	1	0	0	0	0	0	0	2	0	0	0	0	0	0	0	0	0	1	2	2	0	0	0	0	1	0	0	0	0
1	0	0	0	0	0	0	0	0	3	1	1	0	0	1	0	1	0	0	1	2	0	0	0	0	0	0	2	0	2	0	0	1	0	0	0	0	0	0	0	0	0	1	0	0	0	0	0	0	0
0	0	0	0	0	1	0	2	1	0	0	0	0	0	0	0	0	0	0	0	0	2	0	0	0	0	0	0	2	0	0	0	0	0	0	0	0	0	2	2	1	0	0	0	0	1	0	0	0	0
0	0	0	0	0	1	0	1	2	0	0	0	0	0	0	0	0	0	0	0	0	1	0	0	0	0	0	0	1	0	0	0	0	0	0	0	0	0	1	2	2	0	0	0	0	1	0	0	0	0
0	0	2	1	0	0	0	0	0	0	0	0	2	1	0	1	0	2	1	0	0	0	0	1	0	0	0	0	0	0	2	1	0	1	0	2	1	0	0	0	0	0	0	0	0	0	0	2	1	0
0	0	1	2	0	0	0	0	0	0	0	0	1	2	0	1	0	1	2	0	0	0	0	1	0	0	0	0	0	0	1	2	0	1	0	1	2	0	0	0	0	0	0	0	0	0	0	1	2	0
0	0	0	0	0	1	0	1	3	0	0	0	0	0	0	0	0	0	0	0	0	1	0	0	0	0	0	0	2	0	0	0	0	0	0	0	0	0	1	1	1	0	0	0	0	1	0	0	0	0
1	0	0	0	0	0	0	0	0	3	3	1	0	0	1	0	1	0	0	2	1	0	0	0	0	0	0	1	0	2	0	0	1	0	0	0	0	0	0	0	0	0	1	0	0	0	0	0	0	0
1	0	0	0	0	0	0	0	0	1	3	3	0	0	2	0	2	0	0	1	2	0	0	0	0	0	0	1	0	2	0	0	2	0	0	0	0	0	0	0	0	0	1	0	0	0	0	0	0	0
0	0	1	1	0	0	0	0	0	0	0	0	3	1	0	2	0	2	1	0	0	0	0	1	0	0	0	0	0	0	2	1	0	2	0	1	1	0	0	0	0	0	0	0	0	0	0	1	1	0
0	0	0	0	0	2	0	1	1	0	0	0	0	0	0	0	0	0	0	0	0	3	0	0	0	0	0	0	1	0	0	0	0	0	0	0	0	0	1	1	2	0	0	0	0	3	0	0	0	0
0	2	0	0	1	0	2	0	0	0	0	0	0	0	0	0	0	0	0	0	0	0	3	0	1	1	1	0	0	0	0	0	0	0	2	0	0	1	0	0	0	2	0	1	1	0	3	0	0	2
0	0	2	1	0	0	0	0	0	0	0	0	1	1	0	1	0	1	1	0	0	0	0	3	0	0	0	0	0	0	1	1	0	1	0	2	1	0	0	0	0	0	0	0	0	0	0	3	1	0
0	0	0	0	0	1	0	2	1	0	0	0	0	0	0	0	0	0	0	0	0	1	0	0	0	0	0	0	1	0	0	0	0	0	0	0	0	0	3	2	1	0	0	0	0	1	0	0	0	0
0	0	0	0	0	1	0	2	2	0	0	0	0	0	0	0	0	0	0	0	0	1	0	0	0	0	0	0	1	0	0	0	0	0	0	0	0	0	2	3	2	0	0	0	0	1	0	0	0	0
0	0	0	0	0	1	0	1	2	0	0	0	0	0	0	0	0	0	0	0	0	1	0	0	0	0	0	0	1	0	0	0	0	0	0	0	0	0	1	2	3	0	0	0	0	1	0	0	0	0
0	0	1	2	0	0	0	0	0	0	0	0	1	1	0	1	0	1	1	0	0	0	0	2	0	0	0	0	0	0	1	1	0	3	0	1	2	0	0	0	0	0	0	0	0	0	0	1	3	0
0	2	0	0	2	0	1	0	0	0	0	0	0	0	0	0	0	0	0	0	0	0	2	0	2	1	1	0	0	0	0	0	0	0	3	0	0	2	0	0	0	1	0	1	1	0	2	0	0	3
0	0	2	1	0	0	0	0	0	0	0	0	1	1	0	1	0	1	1	0	0	0	0	2	0	0	0	0	0	0	1	1	0	1	0	3	1	0	0	0	0	0	0	0	0	0	0	2	1	0
0	0	0	0	0	1	0	2	1	0	0	0	0	0	0	0	0	0	0	0	0	1	0	0	0	0	0	0	1	0	0	0	0	0	0	0	0	0	4	2	1	0	0	0	0	1	0	0	0	0
0	0	0	0	0	1	0	2	2	0	0	0	0	0	0	0	0	0	0	0	0	1	0	0	0	0	0	0	1	0	0	0	0	0	0	0	0	0	2	4	2	0	0	0	0	1	0	0	0	0
0	0	0	0	0	2	0	1	2	0	0	0	0	0	0	0	0	0	0	0	0	3	0	0	0	0	0	0	1	0	0	0	0	0	0	0	0	0	1	2	4	0	0	0	0	4	0	0	0	0
0	3	0	0	1	0	2	0	0	0	0	0	0	0	0	0	0	0	0	0	0	0	3	0	1	1	1	0	0	0	0	0	0	0	3	0	0	1	0	0	0	4	0	1	1	0	4	0	0	3
0	0	3	1	0	0	0	0	0	0	0	0	2	1	0	1	0	2	1	0	0	0	0	3	0	0	0	0	0	0	2	1	0	1	0	3	1	0	0	0	0	0	0	0	0	0	0	4	1	0
0	0	1	3	0	0	0	0	0	0	0	0	1	2	0	1	0	1	2	0	0	0	0	1	0	0	0	0	0	0	1	2	0	1	0	1	3	0	0	0	0	0	0	0	0	0	0	1	4	0
0	0	0	0	0	1	0	2	1	0	0	0	0	0	0	0	0	0	0	0	0	1	0	0	0	0	0	0	1	0	0	0	0	0	0	0	0	0	3	2	1	0	0	0	0	1	0	0	0	0
0	0	0	0	0	1	0	3	2	0	0	0	0	0	0	0	0	0	0	0	0	1	0	0	0	0	0	0	1	0	0	0	0	0	0	0	0	0	2	3	2	0	0	0	0	1	0	0	0	0
0	0	0	0	0	1	0	1	3	0	0	0	0	0	0	0	0	0	0	0	0	1	0	0	0	0	0	0	2	0	0	0	0	0	0	0	0	0	1	2	3	0	0	0	0	1	0	0	0	0
1	0	0	0	0	0	0	0	0	3	1	1	0	0	1	0	1	0	0	1	2	0	0	0	0	0	0	2	0	2	0	0	1	0	0	0	0	0	0	0	0	0	1	0	0	0	0	0	0	0
0	0	0	0	0	1	0	2	1	0	0	0	0	0	0	0	0	0	0	0	0	2	0	0	0	0	0	0	2	0	0	0	0	0	0	0	0	0	4	2	1	0	0	0	0	1	0	0	0	0
0	0	0	0	0	1	0	2	2	0	0	0	0	0	0	0	0	0	0	0	0	1	0	0	0	0	0	0	1	0	0	0	0	0	0	0	0	0	2	4	2	0	0	0	0	1	0	0	0	0
0	0	0	0	0	3	0	1	2	0	0	0	0	0	0	0	0	0	0	0	0	2	0	0	0	0	0	0	1	0	0	0	0	0	0	0	0	0	1	2	4	0	0	0	0	2	0	0	0	0
0	1	0	0	2	0	3	0	0	0	0	0	0	0	0	0	0	0	0	0	0	0	2	0	1	1	1	0	0	0	0	0	0	0	1	0	0	2	0	0	0	4	0	1	2	0	2	0	0	1
0	0	0	0	0	2	0	3	1	0	0	0	0	0	0	0	0	0	0	0	0	1	0	0	0	0	0	0	1	0	0	0	0	0	0	0	0	0	2	1	1	0	0	0	0	2	0	0	0	0
0	0	1	2	0	0	0	0	0	0	0	0	1	1	0	1	0	1	1	0	0	0	0	2	0	0	0	0	0	0	1	1	0	3	0	1	2	0	0	0	0	0	0	0	0	0	0	1	3	0
0	2	0	0	2	0	1	0	0	0	0	0	0	0	0	0	0	0	0	0	0	0	2	0	2	1	1	0	0	0	0	0	0	0	3	0	0	2	0	0	0	1	0	1	1	0	2	0	0	3
0	0	2	1	0	0	0	0	0	0	0	0	1	2	0	2	0	1	2	0	0	0	0	2	0	0	0	0	0	0	1	2	0	1	0	3	1	0	0	0	0	0	0	0	0	0	0	2	1	0
1	0	0	0	0	0	0	0	0	1	1	1	0	0	2	0	2	0	0	2	2	0	0	0	0	0	0	2	0	1	0	0	2	0	0	0	0	0	0	0	0	0	1	0	0	0	0	0	0	0
0	0	0	0	0	1	0	3	1	0	0	0	0	0	0	0	0	0	0	0	0	2	0	0	0	0	0	0	2	0	0	0	0	0	0	0	0	0	2	2	1	0	0	0	0	1	0	0	0	0
0	0	0	0	0	1	0	1	3	0	0	0	0	0	0	0	0	0	0	0	0	1	0	0	0	0	0	0	2	0	0	0	0	0	0	0	0	0	1	2	2	0	0	0	0	1	0	0	0	0
1	0	0	0	0	0	0	0	0	3	1	1	0	0	1	0	1	0	0	1	2	0	0	0	0	0	0	2	0	2	0	0	1	0	0	0	0	0	0	0	0	0	1	0	0	0	0	0	0	0
0	0	0	0	0	1	0	2	1	0	0	0	0	0	0	0	0	0	0	0	0	2	0	0	0	0	0	0	2	0	0	0	0	0	0	0	0	0	4	2	1	0	0	0	0	1	0	0	0	0
0	0	0	0	0	1	0	2	2	0	0	0	0	0	0	0	0	0	0	0	0	1	0	0	0	0	0	0	1	0	0	0	0	0	0	0	0	0	2	4	2	0	0	0	0	1	0	0	0	0
0	0	0	0	0	2	0	1	2	0	0	0	0	0	0	0	0	0	0	0	0	3	0	0	0	0	0	0	1	0	0	0	0	0	0	0	0	0	1	2	4	0	0	0	0	3	0	0	0	0
0	2	0	0	1	0	2	0	0	0	0	0	0	0	0	0	0	0	0	0	0	0	3	0	1	1	1	0	0	0	0	0	0	0	2	0	0	1	0	0	0	4	0	1	1	0	3	0	0	2
0	0	2	1	0	0	0	0	0	0	0	0	1	2	0	2	0	1	2	0	0	0	0	3	0	0	0	0	0	0	1	2	0	1	0	2	1	0	0	0	0	0	0	0	0	0	0	3	1	0
1	0	0	0	0	0	0	0	0	1	1	1	0	0	2	0	2	0	0	2	2	0	0	0	0	0	0	2	0	1	0	0	2	0	0	0	0	0	0	0	0	0	1	0	0	0	0	0	0	0
0	0	0	0	0	1	0	2	1	0	0	0	0	0	0	0	0	0	0	0	0	2	0	0	0	0	0	0	2	0	0	0	0	0	0	0	0	0	2	3	1	0	0	0	0	1	0	0	0	0
0	0	0	0	0	2	0	1	2	0	0	0	0	0	0	0	0	0	0	0	0	3	0	0	0	0	0	0	1	0	0	0	0	0	0	0	0	0	1	2	3	0	0	0	0	4	0	0	0	0
0	3	0	0	1	0	2	0	0	0	0	0	0	0	0	0	0	0	0	0	0	0	3	0	1	1	1	0	0	0	0	0	0	0	3	0	0	1	0	0	0	3	0	1	1	0	4	0	0	3
0	0	3	1	0	0	0	0	0	0	0	0	2	1	0	1	0	2	1	0	0	0	0	3	0	0	0	0	0	0	2	1	0	1	0	3	1	0	0	0	0	0	0	0	0	0	0	4	1	0
0	0	2	3	0	0	0	0	0	0	0	0	2	2	0	1	0	2	2	0	0	0	0	1	0	0	0	0	0	0	2	2	0	1	0	2	3	0	0	0	0	0	0	0	0	0	0	2	4	0
0	0	2	2	0	0	0	0	0	0	0	0	2	2	0	1	0	2	2	0	0	0	0	1	0	0	0	0	0	0	2	2	0	1	0	2	2	0	0	0	0	0	0	0	0	0	0	2	2	0
0	0	1	2	0	0	0	0	0	0	0	0	1	2	0	1	0	1	2	0	0	0	0	1	0	0	0	0	0	0	1	2	0	1	0	1	2	0	0	0	0	0	0	0	0	0	0	1	2	0
0	0	0	0	0	1	0	1	1	0	0	0	0	0	0	0	0	0	0	0	0	1	0	0	0	0	0	0	1	0	0	0	0	0	0	0	0	0	1	1	1	0	0	0	0	1	0	0	0	0
0	0	1	2	0	0	0	0	0	0	0	0	1	1	0	1	0	1	1	0	0	0	0	2	0	0	0	0	0	0	1	1	0	3	0	1	2	0	0	0	0	0	0	0	0	0	0	1	3	0
0	2	0	0	2	0	1	0	0	0	0	0	0	0	0	0	0	0	0	0	0	0	2	0	2	1	1	0	0	0	0	0	0	0	3	0	0	2	0	0	0	1	0	1	1	0	2	0	0	3
0	0	2	1	0	0	0	0	0	0	0	0	1	1	0	1	0	1	1	0	0	0	0	2	0	0	0	0	0	0	1	1	0	1	0	3	1	0	0	0	0	0	0	0	0	0	0	2	1	0
0	0	0	0	0	1	0	1	2	0	0	0	0	0	0	0	0	0	0	0	0	1	0	0	0	0	0	0	3	0	0	0	0	0	0	0	0	0	1	1	1	0	0	0	0	1	0	0	0	0
1	0	0	0	0	0	0	0	0	2	1	2	0	0	2	0	2	0	0	1	1	0	0	0	0	0	0	1	0	3	0	0	4	0	0	0	0	0	0	0	0	0	1	0	0	0	0	0	0	0
0	0	1	2	0	0	0	0	0	0	0	0	2	1	0	2	0	2	1	0	0	0	0	2	0	0	0	0	0	0	3	1	0	4	0	1	2	0	0	0	0	0	0	0	0	0	0	1	3	0
0	2	0	0	2	0	1	0	0	0	0	0	0	0	0	0	0	0	0	0	0	0	2	0	2	1	1	0	0	0	0	0	0	0	4	0	0	2	0	0	0	1	0	1	1	0	2	0	0	3
0	0	2	1	0	0	0	0	0	0	0	0	1	1	0	1	0	1	1	0	0	0	0	2	0	0	0	0	0	0	1	1	0	1	0	4	1	0	0	0	0	0	0	0	0	0	0	2	1	0
0	0	0	0	0	2	0	1	1	0	0	0	0	0	0	0	0	0	0	0	0	2	0	0	0	0	0	0	1	0	0	0	0	0	0	0	0	0	1	1	2	0	0	0	0	2	0	0	0	0
0	1	0	0	1	0	2	0	0	0	0	0	0	0	0	0	0	0	0	0	0	0	2	0	2	2	1	0	0	0	0	0	0	0	1	0	0	1	0	0	0	2	0	3	1	0	2	0	0	1
0	1	0	0	2	0	2	0	0	0	0	0	0	0	0	0	0	0	0	0	0	0	1	0	1	2	2	0	0	0	0	0	0	0	1	0	0	2	0	0	0	1	0	1	3	0	1	0	0	1
0	0	0	0	0	2	0	2	2	0	0	0	0	0	0	0	0	0	0	0	0	1	0	0	0	0	0	0	3	0	0	0	0	0	0	0	0	0	2	1	1	0	0	0	0	3	0	0	0	0
1	0	0	0	0	0	0	0	0	2	1	2	0	0	2	0	2	0	0	1	1	0	0	0	0	0	0	1	0	3	0	0	2	0	0	0	0	0	0	0	0	0	1	0	0	0	0	0	0	0
0	0	1	1	0	0	0	0	0	0	0	0	2	1	0	2	0	2	1	0	0	0	0	1	0	0	0	0	0	0	3	1	0	2	0	1	1	0	0	0	0	0	0	0	0	0	0	1	1	0
0	0	0	0	0	1	0	2	1	0	0	0	0	0	0	0	0	0	0	0	0	1	0	0	0	0	0	0	1	0	0	0	0	0	0	0	0	0	2	2	1	0	0	0	0	1	0	0	0	0
0	0	0	0	0	1	0	1	2	0	0	0	0	0	0	0	0	0	0	0	0	1	0	0	0	0	0	0	1	0	0	0	0	0	0	0	0	0	1	2	2	0	0	0	0	1	0	0	0	0
0	0	1	1	0	0	0	0	0	0	0	0	1	1	0	1	0	1	1	0	0	0	0	1	0	0	0	0	0	0	1	1	0	1	0	1	1	0	0	0	0	0	0	0	0	0	0	1	1	0
0	0	0	0	0	2	0	1	1	0	0	0	0	0	0	0	0	0	0	0	0	2	0	0	0	0	0	0	1	0	0	0	0	0	0	0	0	0	1	1	3	0	0	0	0	2	0	0	0	0
0	1	0	0	1	0	2	0	0	0	0	0	0	0	0	0	0	0	0	0	0	0	2	0	1	1	3	0	0	0	0	0	0	0	1	0	0	1	0	0	0	3	0	1	1	0	2	0	0	1
1	0	0	0	0	0	0	0	0	1	1	1	0	0	1	0	1	0	0	1	2	0	0	0	0	0	0	3	0	1	0	0	1	0	0	0	0	0	0	0	0	0	3	0	0	0	0	0	0	0
0	0	0	0	0	1	0	2	1	0	0	0	0	0	0	0	0	0	0	0	0	2	0	0	0	0	0	0	3	0	0	0	0	0	0	0	0	0	3	2	1	0	0	0	0	1	0	0	0	0
0	0	0	0	0	1	0	2	2	0	0	0	0	0	0	0	0	0	0	0	0	1	0	0	0	0	0	0	1	0	0	0	0	0	0	0	0	0	3	3	2	0	0	0	0	1	0	0	0	0
0	0	0	0	0	1	0	2	2	0	0	0	0	0	0	0	0	0	0	0	0	1	0	0	0	0	0	0	1	0	0	0	0	0	0	0	0	0	2	3	3	0	0	0	0	1	0	0	0	0
0	0	0	0	0	1	0	1	2	0	0	0	0	0	0	0	0	0	0	0	0	1	0	0	0	0	0	0	1	0	0	0	0	0	0	0	0	0	1	2	3	0	0	0	0	1	0	0	0	0
0	0	1	1	0	0	0	0	0	0	0	0	1	2	0	2	0	1	2	0	0	0	0	1	0	0	0	0	0	0	1	2	0	1	0	1	1	0	0	0	0	0	0	0	0	0	0	1	1	0
1	0	0	0	0	0	0	0	0	1	1	1	0	0	2	0	2	0	0	2	2	0	0	0	0	0	0	2	0	1	0	0	2	0	0	0	0	0	0	0	0	0	1	0	0	0	0	0	0	0
0	0	0	0	0	1	0	3	1	0	0	0	0	0	0	0	0	0	0	0	0	2	0	0	0	0	0	0	2	0	0	0	0	0	0	0	0	0	2	2	1	0	0	0	0	1	0	0	0	0
0	0	0	0	0	1	0	1	3	0	0	0	0	0	0	0	0	0	0	0	0	1	0	0	0	0	0	0	2	0	0	0	0	0	0	0	0	0	1	2	2	0	0	0	0	1	0	0	0	0
1	0	0	0	0	0	0	0	0	3	1	1	0	0	1	0	1	0	0	1	2	0	0	0	0	0	0	3	0	2	0	0	1	0	0	0	0	0	0	0	0	0	1	0	0	0	0	0	0	0
0	0	0	0	0	1	0	1	2	0	0	0	0	0	0	0	0	0	0	0	0	2	0	0	0	0	0	0	3	0	0	0	0	0	0	0	0	0	1	1	1	0	0	0	0	1	0	0	0	0
3	0	0	0	0	0	0	0	0	2	1	1	0	0	1	0	1	0	0	1	1	0	0	0	0	0	0	1	0	3	0	0	1	0	0	0	0	0	0	0	0	0	2	0	0	0	0	0	0	0
0	3	0	0	1	0	1	0	0	0	0	0	0	0	0	0	0	0	0	0	0	0	2	0	1	1	1	0	0	0	0	0	0	0	2	0	0	1	0	0	0	1	0	2	1	0	2	0	0	2
0	0	3	1	0	0	0	0	0	0	0	0	1	2	0	2	0	1	3	0	0	0	0	2	0	0	0	0	0	0	1	2	0	1	0	2	1	0	0	0	0	0	0	0	0	0	0	2	1	0
1	0	0	0	0	0	0	0	0	2	3	1	0	0	2	0	2	0	0	3	1	0	0	0	0	0	0	1	0	1	0	0	2	0	0	0	0	0	0	0	0	0	1	0	0	0	0	0	0	0
1	0	0	0	0	0	0	0	0	1	2	3	0	0	2	0	2	0	0	1	3	0	0	0	0	0	0	1	0	2	0	0	2	0	0	0	0	0	0	0	0	0	1	0	0	0	0	0	0	0
0	0	1	1	0	0	0	0	0	0	0	0	3	1	0	2	0	2	1	0	0	0	0	1	0	0	0	0	0	0	2	1	0	2	0	1	1	0	0	0	0	0	0	0	0	0	0	1	1	0
0	0	0	0	0	1	0	1	2	0	0	0	0	0	0	0	0	0	0	0	0	1	0	0	0	0	0	0	3	0	0	0	0	0	0	0	0	0	1	1	1	0	0	0	0	1	0	0	0	0
1	0	0	0	0	0	0	0	0	2	1	2	0	0	2	0	2	0	0	1	1	0	0	0	0	0	0	1	0	3	0	0	2	0	0	0	0	0	0	0	0	0	1	0	0	0	0	0	0	0
0	0	1	1	0	0	0	0	0	0	0	0	2	1	0	2	0	2	1	0	0	0	0	1	0	0	0	0	0	0	3	1	0	2	0	1	1	0	0	0	0	0	0	0	0	0	0	1	1	0
0	0	0	0	0	1	0	1	2	0	0	0	0	0	0	0	0	0	0	0	0	1	0	0	0	0	0	0	2	0	0	0	0	0	0	0	0	0	1	1	1	0	0	0	0	1	0	0	0	0
1	0	0	0	0	0	0	0	0	2	1	1	0	0	1	0	1	0	0	1	2	0	0	0	0	0	0	2	0	2	0	0	1	0	0	0	0	0	0	0	0	0	1	0	0	0	0	0	0	0
0	0	0	0	0	1	0	1	1	0	0	0	0	0	0	0	0	0	0	0	0	2	0	0	0	0	0	0	2	0	0	0	0	0	0	0	0	0	1	1	1	0	0	0	0	1	0	0	0	0
0	0	1	1	0	0	0	0	0	0	0	0	1	2	0	2	0	1	2	0	0	0	0	1	0	0	0	0	0	0	1	2	0	1	0	1	1	0	0	0	0	0	0	0	0	0	0	1	1	0
1	0	0	0	0	0	0	0	0	1	1	1	0	0	2	0	2	0	0	2	3	0	0	0	0	0	0	2	0	1	0	0	2	0	0	0	0	0	0	0	0	0	1	0	0	0	0	0	0	0
0	0	0	0	0	2	0	1	1	0	0	0	0	0	0	0	0	0	0	0	0	3	0	0	0	0	0	0	2	0	0	0	0	0	0	0	0	0	1	1	2	0	0	0	0	2	0	0	0	0
0	1	0	0	1	0	2	0	0	0	0	0	0	0	0	0	0	0	0	0	0	0	3	0	2	2	1	0	0	0	0	0	0	0	1	0	0	1	0	0	0	2	0	4	1	0	2	0	0	1
0	1	0	0	3	0	2	0	0	0	0	0	0	0	0	0	0	0	0	0	0	0	1	0	1	2	2	0	0	0	0	0	0	0	1	0	0	2	0	0	0	1	0	1	4	0	1	0	0	1
0	0	0	0	0	3	0	2	1	0	0	0	0	0	0	0	0	0	0	0	0	2	0	0	0	0	0	0	1	0	0	0	0	0	0	0	0	0	2	1	2	0	0	0	0	4	0	0	0	0
0	1	0	0	1	0	3	0	0	0	0	0	0	0	0	0	0	0	0	0	0	0	2	0	2	2	1	0	0	0	0	0	0	0	1	0	0	1	0	0	0	2	0	3	1	0	4	0	0	1
0	1	0	0	2	0	2	0	0	0	0	0	0	0	0	0	0	0	0	0	0	0	1	0	1	2	2	0	0	0	0	0	0	0	1	0	0	2	0	0	0	1	0	1	3	0	1	0	0	1
0	0	0	0	0	2	0	2	3	0	0	0	0	0	0	0	0	0	0	0	0	1	0	0	0	0	0	0	2	0	0	0	0	0	0	0	0	0	2	1	1	0	0	0	0	3	0	0	0	0
1	0	0	0	0	0	0	0	0	3	3	1	0	0	1	0	1	0	0	2	1	0	0	0	0	0	0	1	0	2	0	0	1	0	0	0	0	0	0	0	0	0	1	0	0	0	0	0	0	0
1	0	0	0	0	0	0	0	0	1	3	3	0	0	2	0	2	0	0	1	2	0	0	0	0	0	0	1	0	2	0	0	3	0	0	0	0	0	0	0	0	0	1	0	0	0	0	0	0	0
0	0	1	3	0	0	0	0	0	0	0	0	3	1	0	2	0	2	1	0	0	0	0	2	0	0	0	0	0	0	2	1	0	3	0	1	4	0	0	0	0	0	0	0	0	0	0	1	2	0
0	1	0	0	3	0	3	0	0	0	0	0	0	0	0	0	0	0	0	0	0	0	1	0	2	1	1	0	0	0	0	0	0	0	3	0	0	4	0	0	0	1	0	1	2	0	1	0	0	2
0	0	0	0	0	3	0	3	1	0	0	0	0	0	0	0	0	0	0	0	0	1	0	0	0	0	0	0	1	0	0	0	0	0	0	0	0	0	4	2	1	0	0	0	0	2	0	0	0	0
0	0	0	0	0	1	0	1	3	0	0	0	0	0	0	0	0	0	0	0	0	1	0	0	0	0	0	0	1	0	0	0	0	0	0	0	0	0	1	4	2	0	0	0	0	1	0	0	0	0
0	0	1	1	0	0	0	0	0	0	0	0	1	1	0	1	0	1	1	0	0	0	0	1	0	0	0	0	0	0	1	1	0	1	0	1	1	0	0	0	0	0	0	0	0	0	0	1	1	0
0	0	0	0	0	1	0	3	1	0	0	0	0	0	0	0	0	0	0	0	0	1	0	0	0	0	0	0	1	0	0	0	0	0	0	0	0	0	2	2	1	0	0	0	0	1	0	0	0	0
0	0	0	0	0	1	0	1	3	0	0	0	0	0	0	0	0	0	0	0	0	1	0	0	0	0	0	0	2	0	0	0	0	0	0	0	0	0	1	2	2	0	0	0	0	1	0	0	0	0
3	0	0	0	0	0	0	0	0	3	1	1	0	0	1	0	1	0	0	1	1	0	0	0	0	0	0	1	0	2	0	0	1	0	0	0	0	0	0	0	0	0	2	0	0	0	0	0	0	0
0	3	0	0	1	0	1	0	0	0	0	0	0	0	0	0	0	0	0	0	0	0	2	0	1	1	1	0	0	0	0	0	0	0	2	0	0	1	0	0	0	1	0	2	1	0	2	0	0	2
0	0	3	1	0	0	0	0	0	0	0	0	1	1	0	1	0	1	1	0	0	0	0	2	0	0	0	0	0	0	1	1	0	1	0	2	1	0	0	0	0	0	0	0	0	0	0	2	1	0
0	0	0	0	0	1	0	2	1	0	0	0	0	0	0	0	0	0	0	0	0	1	0	0	0	0	0	0	1	0	0	0	0	0	0	0	0	0	3	2	1	0	0	0	0	1	0	0	0	0
0	0	0	0	0	1	0	2	2	0	0	0	0	0	0	0	0	0	0	0	0	1	0	0	0	0	0	0	1	0	0	0	0	0	0	0	0	0	2	3	2	0	0	0	0	1	0	0	0	0
0	0	0	0	0	1	0	1	2	0	0	0	0	0	0	0	0	0	0	0	0	1	0	0	0	0	0	0	1	0	0	0	0	0	0	0	0	0	1	2	3	0	0	0	0	1	0	0	0	0
0	0	1	1	0	0	0	0	0	0	0	0	1	2	0	2	0	1	3	0	0	0	0	1	0	0	0	0	0	0	1	2	0	1	0	1	1	0	0	0	0	0	0	0	0	0	0	1	1	0
1	0	0	0	0	0	0	0	0	2	4	1	0	0	2	0	2	0	0	3	1	0	0	0	0	0	0	1	0	1	0	0	2	0	0	0	0	0	0	0	0	0	1	0	0	0	0	0	0	0
1	0	0	0	0	0	0	0	0	1	2	4	0	0	2	0	3	0	0	1	3	0	0	0	0	0	0	1	0	3	0	0	2	0	0	0	0	0	0	0	0	0	1	0	0	0	0	0	0	0
0	0	2	1	0	0	0	0	0	0	0	0	4	1	0	2	0	3	1	0	0	0	0	1	0	0	0	0	0	0	3	1	0	2	0	2	1	0	0	0	0	0	0	0	0	0	0	2	1	0
0	0	1	2	0	0	0	0	0	0	0	0	1	4	0	1	0	1	3	0	0	0	0	1	0	0	0	0	0	0	1	3	0	1	0	1	2	0	0	0	0	0	0	0	0	0	0	1	2	0
0	0	0	0	0	2	0	1	1	0	0	0	0	0	0	0	0	0	0	0	0	2	0	0	0	0	0	0	1	0	0	0	0	0	0	0	0	0	1	1	3	0	0	0	0	2	0	0	0	0
0	1	0	0	1	0	2	0	0	0	0	0	0	0	0	0	0	0	0	0	0	0	2	0	1	1	3	0	0	0	0	0	0	0	1	0	0	1	0	0	0	3	0	1	1	0	2	0	0	1
1	0	0	0	0	0	0	0	0	1	1	1	0	0	1	0	1	0	0	1	2	0	0	0	0	0	0	3	0	1	0	0	1	0	0	0	0	0	0	0	0	0	3	0	0	0	0	0	0	0
0	0	0	0	0	1	0	1	1	0	0	0	0	0	0	0	0	0	0	0	0	2	0	0	0	0	0	0	3	0	0	0	0	0	0	0	0	0	1	1	1	0	0	0	0	1	0	0	0	0
0	0	1	3	0	0	0	0	0	0	0	0	1	1	0	1	0	1	1	0	0	0	0	2	0	0	0	0	0	0	1	1	0	2	0	1	4	0	0	0	0	0	0	0	0	0	0	1	2	0
0	1	0	0	3	0	4	0	0	0	0	0	0	0	0	0	0	0	0	0	0	0	1	0	2	1	1	0	0	0	0	0	0	0	2	0	0	4	0	0	0	1	0	1	2	0	1	0	0	2
0	0	0	0	0	3	0	4	1	0	0	0	0	0	0	0	0	0	0	0	0	1	0	0	0	0	0	0	1	0	0	0	0	0	0	0	0	0	4	2	1	0	0	0	0	2	0	0	0	0
0	0	0	0	0	1	0	1	4	0	0	0	0	0	0	0	0	0	0	0	0	1	0	0	0	0	0	0	6	0	0	0	0	0	0	0	0	0	1	4	2	0	0	0	0	1	0	0	0	0
1	0	0	0	0	0	0	0	0	4	1	5	0	0	2	0	4	0	0	1	1	0	0	0	0	0	0	1	0	6	0	0	2	0	0	0	0	0	0	0	0	0	1	0	0	0	0	0	0	0
0	0	2	1	0	0	0	0	0	0	0	0	5	1	0	2	0	4	1	0	0	0	0	1	0	0	0	0	0	0	6	1	0	2	0	2	1	0	0	0	0	0	0	0	0	0	0	2	1	0
0	0	1	2	0	0	0	0	0	0	0	0	1	5	0	3	0	1	4	0	0	0	0	1	0	0	0	0	0	0	1	6	0	1	0	1	2	0	0	0	0	0	0	0	0	0	0	1	2	0
1	0	0	0	0	0	0	0	0	1	1	2	0	0	5	0	3	0	0	4	1	0	0	0	0	0	0	1	0	2	0	0	6	0	0	0	0	0	0	0	0	0	1	0	0	0	0	0	0	0
0	0	1	1	0	0	0	0	0	0	0	0	2	1	0	5	0	3	1	0	0	0	0	1	0	0	0	0	0	0	2	1	0	6	0	1	1	0	0	0	0	0	0	0	0	0	0	1	1	0
0	0	0	0	0	1	0	1	1	0	0	0	0	0	0	0	0	0	0	0	0	1	0	0	0	0	0	0	1	0	0	0	0	0	0	0	0	0	1	1	1	0	0	0	0	1	0	0	0	0
0	0	1	1	0	0	0	0	0	0	0	0	1	1	0	1	0	1	1	0	0	0	0	1	0	0	0	0	0	0	1	1	0	1	0	1	1	0	0	0	0	0	0	0	0	0	0	1	1	0
0	0	0	0	0	1	0	1	2	0	0	0	0	0	0	0	0	0	0	0	0	1	0	0	0	0	0	0	2	0	0	0	0	0	0	0	0	0	1	1	1	0	0	0	0	1	0	0	0	0
1	0	0	0	0	0	0	0	0	2	1	1	0	0	1	0	1	0	0	1	2	0	0	0	0	0	0	2	0	2	0	0	1	0	0	0	0	0	0	0	0	0	1	0	0	0	0	0	0	0
0	0	0	0	0	1	0	3	1	0	0	0	0	0	0	0	0	0	0	0	0	2	0	0	0	0	0	0	2	0	0	0	0	0	0	0	0	0	2	2	1	0	0	0	0	1	0	0	0	0
0	0	0	0	0	1	0	1	3	0	0	0	0	0	0	0	0	0	0	0	0	1	0	0	0	0	0	0	2	0	0	0	0	0	0	0	0	0	1	2	2	0	0	0	0	1	0	0	0	0
2	0	0	0	0	0	0	0	0	3	1	1	0	0	1	0	1	0	0	1	1	0	0	0	0	0	0	1	0	2	0	0	1	0	0	0	0	0	0	0	0	0	2	0	0	0	0	0	0	0
0	2	0	0	3	0	2	0	0	0	0	0	0	0	0	0	0	0	0	0	0	0	1	0	1	1	1	0	0	0	0	0	0	0	1	0	0	2	0	0	0	1	0	2	3	0	1	0	0	1
0	0	0	0	0	3	0	2	1	0	0	0	0	0	0	0	0	0	0	0	0	2	0	0	0	0	0	0	1	0	0	0	0	0	0	0	0	0	2	1	2	0	0	0	0	3	0	0	0	0
0	1	0	0	1	0	3	0	0	0	0	0	0	0	0	0	0	0	0	0	0	0	2	0	2	2	1	0	0	0	0	0	0	0	1	0	0	1	0	0	0	2	0	4	1	0	3	0	0	1
0	1	0	0	3	0	2	0	0	0	0	0	0	0	0	0	0	0	0	0	0	0	1	0	1	2	2	0	0	0	0	0	0	0	1	0	0	2	0	0	0	1	0	1	4	0	1	0	0	1
0	0	0	0	0	3	0	2	1	0	0	0	0	0	0	0	0	0	0	0	0	2	0	0	0	0	0	0	1	0	0	0	0	0	0	0	0	0	2	1	2	0	0	0	0	4	0	0	0	0
0	1	0	0	1	0	3	0	0	0	0	0	0	0	0	0	0	0	0	0	0	0	2	0	2	2	1	0	0	0	0	0	0	0	1	0	0	1	0	0	0	2	0	3	1	0	4	0	0	1
0	1	0	0	2	0	2	0	0	0	0	0	0	0	0	0	0	0	0	0	0	0	1	0	1	2	2	0	0	0	0	0	0	0	1	0	0	2	0	0	0	1	0	1	3	0	1	0	0	1
0	0	0	0	0	2	0	2	3	0	0	0	0	0	0	0	0	0	0	0	0	1	0	0	0	0	0	0	2	0	0	0	0	0	0	0	0	0	2	1	1	0	0	0	0	3	0	0	0	0
1	0	0	0	0	0	0	0	0	3	5	1	0	0	1	0	1	0	0	2	1	0	0	0	0	0	0	1	0	2	0	0	1	0	0	0	0	0	0	0	0	0	1	0	0	0	0	0	0	0
1	0	0	0	0	0	0	0	0	1	3	5	0	0	2	0	4	0	0	1	2	0	0	0	0	0	0	1	0	4	0	0	2	0	0	0	0	0	0	0	0	0	1	0	0	0	0	0	0	0
0	0	2	1	0	0	0	0	0	0	0	0	5	1	0	2	0	4	1	0	0	0	0	1	0	0	0	0	0	0	4	1	0	2	0	2	1	0	0	0	0	0	0	0	0	0	0	2	1	0
0	0	1	2	0	0	0	0	0	0	0	0	1	5	0	2	0	1	4	0	0	0	0	1	0	0	0	0	0	0	1	4	0	1	0	1	2	0	0	0	0	0	0	0	0	0	0	1	2	0
1	0	0	0	0	0	0	0	0	1	1	1	0	0	5	0	2	0	0	4	2	0	0	0	0	0	0	2	0	1	0	0	4	0	0	0	0	0	0	0	0	0	1	0	0	0	0	0	0	0
0	0	0	0	0	1	0	1	1	0	0	0	0	0	0	0	0	0	0	0	0	2	0	0	0	0	0	0	2	0	0	0	0	0	0	0	0	0	1	1	1	0	0	0	0	1	0	0	0	0
0	0	1	1	0	0	0	0	0	0	0	0	1	2	0	2	0	1	2	0	0	0	0	1	0	0	0	0	0	0	1	2	0	1	0	1	1	0	0	0	0	0	0	0	0	0	0	1	1	0
1	0	0	0	0	0	0	0	0	1	1	1	0	0	2	0	2	0	0	2	2	0	0	0	0	0	0	2	0	1	0	0	2	0	0	0	0	0	0	0	0	0	1	0	0	0	0	0	0	0
0	0	0	0	0	1	0	1	1	0	0	0	0	0	0	0	0	0	0	0	0	2	0	0	0	0	0	0	2	0	0	0	0	0	0	0	0	0	1	1	1	0	0	0	0	1	0	0	0	0
0	0	2	1	0	0	0	0	0	0	0	0	2	1	0	1	0	2	1	0	0	0	0	1	0	0	0	0	0	0	2	1	0	1	0	2	1	0	0	0	0	0	0	0	0	0	0	2	1	0
0	0	1	2	0	0	0	0	0	0	0	0	1	2	0	1	0	1	2	0	0	0	0	1	0	0	0	0	0	0	1	2	0	1	0	1	2	0	0	0	0	0	0	0	0	0	0	1	2	0
0	0	0	0	0	1	0	1	3	0	0	0	0	0	0	0	0	0	0	0	0	1	0	0	0	0	0	0	2	0	0	0	0	0	0	0	0	0	1	1	1	0	0	0	0	1	0	0	0	0
1	0	0	0	0	0	0	0	0	3	2	1	0	0	1	0	1	0	0	4	1	0	0	0	0	0	0	1	0	2	0	0	1	0	0	0	0	0	0	0	0	0	1	0	0	0	0	0	0	0
1	0	0	0	0	0	0	0	0	1	3	2	0	0	1	0	1	0	0	1	4	0	0	0	0	0	0	2	0	1	0	0	1	0	0	0	0	0	0	0	0	0	1	0	0	0	0	0	0	0
0	0	0	0	0	2	0	1	1	0	0	0	0	0	0	0	0	0	0	0	0	4	0	0	0	0	0	0	2	0	0	0	0	0	0	0	0	0	1	1	3	0	0	0	0	2	0	0	0	0
0	1	0	0	1	0	2	0	0	0	0	0	0	0	0	0	0	0	0	0	0	0	4	0	1	1	4	0	0	0	0	0	0	0	1	0	0	1	0	0	0	3	0	1	1	0	2	0	0	1
1	0	0	0	0	0	0	0	0	1	1	1	0	0	1	0	1	0	0	1	2	0	0	0	0	0	0	4	0	1	0	0	1	0	0	0	0	0	0	0	0	0	3	0	0	0	0	0	0	0
0	0	0	0	0	1	0	1	3	0	0	0	0	0	0	0	0	0	0	0	0	2	0	0	0	0	0	0	4	0	0	0	0	0	0	0	0	0	1	1	1	0	0	0	0	1	0	0	0	0
1	0	0	0	0	0	0	0	0	3	3	1	0	0	1	0	1	0	0	2	1	0	0	0	0	0	0	1	0	4	0	0	1	0	0	0	0	0	0	0	0	0	1	0	0	0	0	0	0	0
1	0	0	0	0	0	0	0	0	1	3	3	0	0	3	0	2	0	0	1	2	0	0	0	0	0	0	1	0	2	0	0	2	0	0	0	0	0	0	0	0	0	1	0	0	0	0	0	0	0
0	0	1	1	0	0	0	0	0	0	0	0	3	2	0	3	0	2	2	0	0	0	0	1	0	0	0	0	0	0	2	2	0	2	0	1	1	0	0	0	0	0	0	0	0	0	0	1	1	0
1	0	0	0	0	0	0	0	0	1	1	1	0	0	2	0	3	0	0	2	2	0	0	0	0	0	0	2	0	1	0	0	2	0	0	0	0	0	0	0	0	0	1	0	0	0	0	0	0	0
0	0	0	0	0	1	0	2	1	0	0	0	0	0	0	0	0	0	0	0	0	2	0	0	0	0	0	0	2	0	0	0	0	0	0	0	0	0	3	2	1	0	0	0	0	1	0	0	0	0
0	0	0	0	0	1	0	2	2	0	0	0	0	0	0	0	0	0	0	0	0	1	0	0	0	0	0	0	1	0	0	0	0	0	0	0	0	0	2	3	2	0	0	0	0	1	0	0	0	0
0	0	0	0	0	1	0	1	2	0	0	0	0	0	0	0	0	0	0	0	0	1	0	0	0	0	0	0	1	0	0	0	0	0	0	0	0	0	1	2	3	0	0	0	0	1	0	0	0	0
0	0	1	1	0	0	0	0	0	0	0	0	1	1	0	1	0	1	1	0	0	0	0	1	0	0	0	0	0	0	1	1	0	1	0	1	1	0	0	0	0	0	0	0	0	0	0	1	1	0
0	0	0	0	0	1	0	1	1	0	0	0	0	0	0	0	0	0	0	0	0	1	0	0	0	0	0	0	1	0	0	0	0	0	0	0	0	0	1	1	1	0	0	0	0	1	0	0	0	0
0	0	1	1	0	0	0	0	0	0	0	0	1	1	0	1	0	1	1	0	0	0	0	1	0	0	0	0	0	0	1	1	0	1	0	1	1	0	0	0	0	0	0	0	0	0	0	1	1	0
0	0	0	0	0	1	0	2	1	0	0	0	0	0	0	0	0	0	0	0	0	1	0	0	0	0	0	0	1	0	0	0	0	0	0	0	0	0	2	2	1	0	0	0	0	1	0	0	0	0
0	0	0	0	0	1	0	1	2	0	0	0	0	0	0	0	0	0	0	0	0	1	0	0	0	0	0	0	1	0	0	0	0	0	0	0	0	0	1	2	2	0	0	0	0	1	0	0	0	0
0	0	1	1	0	0	0	0	0	0	0	0	1	3	0	4	0	1	2	0	0	0	0	1	0	0	0	0	0	0	1	3	0	1	0	1	1	0	0	0	0	0	0	0	0	0	0	1	1	0
1	0	0	0	0	0	0	0	0	1	1	3	0	0	3	0	4	0	0	2	1	0	0	0	0	0	0	1	0	3	0	0	3	0	0	0	0	0	0	0	0	0	1	0	0	0	0	0	0	0
0	0	3	1	0	0	0	0	0	0	0	0	3	1	0	3	0	4	1	0	0	0	0	1	0	0	0	0	0	0	3	1	0	3	0	3	1	0	0	0	0	0	0	0	0	0	0	4	1	0
0	0	1	3	0	0	0	0	0	0	0	0	1	3	0	1	0	1	4	0	0	0	0	2	0	0	0	0	0	0	1	3	0	3	0	1	3	0	0	0	0	0	0	0	0	0	0	1	4	0
0	2	0	0	3	0	1	0	0	0	0	0	0	0	0	0	0	0	0	0	0	0	2	0	2	1	1	0	0	0	0	0	0	0	3	0	0	3	0	0	0	1	0	1	1	0	2	0	0	4
0	0	2	1	0	0	0	0	0	0	0	0	1	2	0	2	0	1	3	0	0	0	0	2	0	0	0	0	0	0	1	2	0	1	0	3	1	0	0	0	0	0	0	0	0	0	0	2	1	0
1	0	0	0	0	0	0	0	0	2	3	1	0	0	2	0	2	0	0	3	1	0	0	0	0	0	0	1	0	1	0	0	2	0	0	0	0	0	0	0	0	0	1	0	0	0	0	0	0	0
1	0	0	0	0	0	0	0	0	1	2	3	0	0	2	0	2	0	0	1	3	0	0	0	0	0	0	1	0	2	0	0	3	0	0	0	0	0	0	0	0	0	1	0	0	0	0	0	0	0
0	0	1	2	0	0	0	0	0	0	0	0	3	1	0	2	0	2	1	0	0	0	0	3	0	0	0	0	0	0	2	1	0	3	0	1	2	0	0	0	0	0	0	0	0	0	0	1	2	0
0	1	0	0	2	0	1	0	0	0	0	0	0	0	0	0	0	0	0	0	0	0	1	0	3	2	1	0	0	0	0	0	0	0	3	0	0	2	0	0	0	1	0	3	1	0	1	0	0	2
0	1	0	0	2	0	2	0	0	0	0	0	0	0	0	0	0	0	0	0	0	0	1	0	1	3	2	0	0	0	0	0	0	0	1	0	0	2	0	0	0	1	0	1	3	0	1	0	0	1
0	0	0	0	0	2	0	2	1	0	0	0	0	0	0	0	0	0	0	0	0	1	0	0	0	0	0	0	1	0	0	0	0	0	0	0	0	0	2	1	1	0	0	0	0	3	0	0	0	0
0	0	1	1	0	0	0	0	0	0	0	0	1	3	0	4	0	1	2	0	0	0	0	1	0	0	0	0	0	0	1	3	0	1	0	1	1	0	0	0	0	0	0	0	0	0	0	1	1	0
1	0	0	0	0	0	0	0	0	1	1	3	0	0	3	0	4	0	0	2	1	0	0	0	0	0	0	1	0	3	0	0	3	0	0	0	0	0	0	0	0	0	1	0	0	0	0	0	0	0
0	0	2	1	0	0	0	0	0	0	0	0	3	1	0	3	0	4	1	0	0	0	0	1	0	0	0	0	0	0	3	1	0	3	0	2	1	0	0	0	0	0	0	0	0	0	0	2	1	0
0	0	2	2	0	0	0	0	0	0	0	0	2	3	0	1	0	2	4	0	0	0	0	1	0	0	0	0	0	0	2	3	0	1	0	2	2	0	0	0	0	0	0	0	0	0	0	2	2	0
0	0	1	2	0	0	0	0	0	0	0	0	1	2	0	1	0	1	2	0	0	0	0	1	0	0	0	0	0	0	1	2	0	1	0	1	2	0	0	0	0	0	0	0	0	0	0	1	2	0
0	0	0	0	0	1	0	1	1	0	0	0	0	0	0	0	0	0	0	0	0	1	0	0	0	0	0	0	1	0	0	0	0	0	0	0	0	0	1	1	1	0	0	0	0	1	0	0	0	0
0	0	1	1	0	0	0	0	0	0	0	0	1	2	0	2	0	1	2	0	0	0	0	1	0	0	0	0	0	0	1	2	0	1	0	1	1	0	0	0	0	0	0	0	0	0	0	1	1	0
1	0	0	0	0	0	0	0	0	1	1	1	0	0	2	0	2	0	0	2	2	0	0	0	0	0	0	3	0	1	0	0	2	0	0	0	0	0	0	0	0	0	1	0	0	0	0	0	0	0
0	0	0	0	0	1	0	1	2	0	0	0	0	0	0	0	0	0	0	0	0	2	0	0	0	0	0	0	3	0	0	0	0	0	0	0	0	0	1	1	1	0	0	0	0	1	0	0	0	0
1	0	0	0	0	0	0	0	0	2	1	1	0	0	1	0	1	0	0	1	2	0	0	0	0	0	0	2	0	3	0	0	1	0	0	0	0	0	0	0	0	0	1	0	0	0	0	0	0	0
0	0	0	0	0	1	0	2	1	0	0	0	0	0	0	0	0	0	0	0	0	2	0	0	0	0	0	0	2	0	0	0	0	0	0	0	0	0	4	2	1	0	0	0	0	1	0	0	0	0
0	0	0	0	0	1	0	2	2	0	0	0	0	0	0	0	0	0	0	0	0	1	0	0	0	0	0	0	1	0	0	0	0	0	0	0	0	0	2	4	2	0	0	0	0	1	0	0	0	0
0	0	0	0	0	2	0	1	2	0	0	0	0	0	0	0	0	0	0	0	0	3	0	0	0	0	0	0	1	0	0	0	0	0	0	0	0	0	1	2	4	0	0	0	0	6	0	0	0	0
0	4	0	0	1	0	2	0	0	0	0	0	0	0	0	0	0	0	0	0	0	0	3	0	1	1	1	0	0	0	0	0	0	0	4	0	0	1	0	0	0	4	0	1	1	0	6	0	0	3
0	0	4	1	0	0	0	0	0	0	0	0	2	1	0	1	0	2	1	0	0	0	0	3	0	0	0	0	0	0	2	1	0	1	0	4	1	0	0	0	0	0	0	0	0	0	0	6	1	0
0	0	1	4	0	0	0	0	0	0	0	0	1	2	0	1	0	1	2	0	0	0	0	2	0	0	0	0	0	0	1	2	0	3	0	1	4	0	0	0	0	0	0	0	0	0	0	1	6	0
0	2	0	0	4	0	1	0	0	0	0	0	0	0	0	0	0	0	0	0	0	0	2	0	2	1	1	0	0	0	0	0	0	0	3	0	0	4	0	0	0	1	0	1	1	0	2	0	0	6
0	0	2	1	0	0	0	0	0	0	0	0	1	2	0	2	0	1	4	0	0	0	0	2	0	0	0	0	0	0	1	2	0	1	0	3	1	0	0	0	0	0	0	0	0	0	0	2	1	0
1	0	0	0	0	0	0	0	0	2	2	1	0	0	2	0	2	0	0	4	1	0	0	0	0	0	0	1	0	1	0	0	2	0	0	0	0	0	0	0	0	0	1	0	0	0	0	0	0	0
1	0	0	0	0	0	0	0	0	1	2	2	0	0	1	0	1	0	0	1	4	0	0	0	0	0	0	2	0	1	0	0	1	0	0	0	0	0	0	0	0	0	1	0	0	0	0	0	0	0
0	0	0	0	0	1	0	2	1	0	0	0	0	0	0	0	0	0	0	0	0	4	0	0	0	0	0	0	2	0	0	0	0	0	0	0	0	0	2	2	1	0	0	0	0	1	0	0	0	0
0	0	0	0	0	1	0	1	2	0	0	0	0	0	0	0	0	0	0	0	0	1	0	0	0	0	0	0	1	0	0	0	0	0	0	0	0	0	1	2	2	0	0	0	0	1	0	0	0	0
0	0	1	1	0	0	0	0	0	0	0	0	1	1	0	1	0	1	1	0	0	0	0	1	0	0	0	0	0	0	1	1	0	1	0	1	1	0	0	0	0	0	0	0	0	0	0	1	1	0
0	0	0	0	0	1	0	1	2	0	0	0	0	0	0	0	0	0	0	0	0	1	0	0	0	0	0	0	2	0	0	0	0	0	0	0	0	0	1	1	1	0	0	0	0	1	0	0	0	0
2	0	0	0	0	0	0	0	0	2	1	1	0	0	1	0	1	0	0	1	1	0	0	0	0	0	0	1	0	2	0	0	1	0	0	0	0	0	0	0	0	0	2	0	0	0	0	0	0	0
0	2	0	0	2	0	2	0	0	0	0	0	0	0	0	0	0	0	0	0	0	0	1	0	1	1	1	0	0	0	0	0	0	0	1	0	0	2	0	0	0	1	0	2	2	0	1	0	0	1
0	0	0	0	0	2	0	2	1	0	0	0	0	0	0	0	0	0	0	0	0	1	0	0	0	0	0	0	1	0	0	0	0	0	0	0	0	0	2	1	1	0	0	0	0	2	0	0	0	0
0	0	1	1	0	0	0	0	0	0	0	0	1	3	0	3	0	1	2	0	0	0	0	1	0	0	0	0	0	0	1	3	0	1	0	1	1	0	0	0	0	0	0	0	0	0	0	1	1	0
1	0	0	0	0	0	0	0	0	1	1	2	0	0	3	0	3	0	0	2	1	0	0	0	0	0	0	1	0	2	0	0	3	0	0	0	0	0	0	0	0	0	1	0	0	0	0	0	0	0
0	0	1	1	0	0	0	0	0	0	0	0	2	1	0	3	0	3	1	0	0	0	0	1	0	0	0	0	0	0	2	1	0	3	0	1	1	0	0	0	0	0	0	0	0	0	0	1	1	0
0	0	0	0	0	2	0	1	1	0	0	0	0	0	0	0	0	0	0	0	0	3	0	0	0	0	0	0	1	0	0	0	0	0	0	0	0	0	1	1	2	0	0	0	0	3	0	0	0	0
0	2	0	0	1	0	2	0	0	0	0	0	0	0	0	0	0	0	0	0	0	0	3	0	1	1	1	0	0	0	0	0	0	0	2	0	0	1	0	0	0	2	0	1	1	0	3	0	0	2
0	0	2	1	0	0	0	0	0	0	0	0	1	2	0	2	0	1	3	0	0	0	0	3	0	0	0	0	0	0	1	2	0	1	0	2	1	0	0	0	0	0	0	0	0	0	0	3	1	0
1	0	0	0	0	0	0	0	0	2	4	1	0	0	2	0	2	0	0	3	1	0	0	0	0	0	0	1	0	1	0	0	2	0	0	0	0	0	0	0	0	0	1	0	0	0	0	0	0	0
1	0	0	0	0	0	0	0	0	1	2	4	0	0	2	0	3	0	0	1	3	0	0	0	0	0	0	1	0	3	0	0	2	0	0	0	0	0	0	0	0	0	1	0	0	0	0	0	0	0
0	0	2	1	0	0	0	0	0	0	0	0	4	1	0	2	0	3	1	0	0	0	0	1	0	0	0	0	0	0	3	1	0	2	0	2	1	0	0	0	0	0	0	0	0	0	0	2	1	0
0	0	2	2	0	0	0	0	0	0	0	0	2	4	0	1	0	2	3	0	0	0	0	1	0	0	0	0	0	0	2	3	0	1	0	2	2	0	0	0	0	0	0	0	0	0	0	2	2	0
0	0	1	2	0	0	0	0	0	0	0	0	1	2	0	1	0	1	2	0	0	0	0	1	0	0	0	0	0	0	1	2	0	1	0	1	2	0	0	0	0	0	0	0	0	0	0	1	2	0
0	0	0	0	0	1	0	1	2	0	0	0	0	0	0	0	0	0	0	0	0	1	0	0	0	0	0	0	2	0	0	0	0	0	0	0	0	0	1	1	1	0	0	0	0	1	0	0	0	0
2	0	0	0	0	0	0	0	0	2	1	1	0	0	1	0	1	0	0	1	1	0	0	0	0	0	0	1	0	2	0	0	1	0	0	0	0	0	0	0	0	0	2	0	0	0	0	0	0	0
0	2	0	0	2	0	2	0	0	0	0	0	0	0	0	0	0	0	0	0	0	0	1	0	1	1	1	0	0	0	0	0	0	0	1	0	0	2	0	0	0	1	0	2	2	0	1	0	0	1
0	0	0	0	0	2	0	2	1	0	0	0	0	0	0	0	0	0	0	0	0	1	0	0	0	0	0	0	1	0	0	0	0	0	0	0	0	0	2	1	1	0	0	0	0	2	0	0	0	0
0	0	1	1	0	0	0	0	0	0	0	0	1	2	0	2	0	1	2	0	0	0	0	1	0	0	0	0	0	0	1	2	0	1	0	1	1	0	0	0	0	0	0	0	0	0	0	1	1	0
1	0	0	0	0	0	0	0	0	1	1	1	0	0	2	0	2	0	0	2	3	0	0	0	0	0	0	2	0	1	0	0	2	0	0	0	0	0	0	0	0	0	1	0	0	0	0	0	0	0
0	0	0	0	0	2	0	1	1	0	0	0	0	0	0	0	0	0	0	0	0	3	0	0	0	0	0	0	2	0	0	0	0	0	0	0	0	0	1	1	2	0	0	0	0	2	0	0	0	0
0	1	0	0	1	0	2	0	0	0	0	0	0	0	0	0	0	0	0	0	0	0	3	0	2	2	1	0	0	0	0	0	0	0	1	0	0	1	0	0	0	2	0	3	1	0	2	0	0	1
0	1	0	0	2	0	2	0	0	0	0	0	0	0	0	0	0	0	0	0	0	0	1	0	1	2	2	0	0	0	0	0	0	0	1	0	0	2	0	0	0	1	0	1	3	0	1	0	0	1
0	0	0	0	0	2	0	2	3	0	0	0	0	0	0	0	0	0	0	0	0	1	0	0	0	0	0	0	2	0	0	0	0	0	0	0	0	0	2	1	1	0	0	0	0	3	0	0	0	0
1	0	0	0	0	0	0	0	0	3	6	1	0	0	1	0	1	0	0	2	1	0	0	0	0	0	0	1	0	2	0	0	1	0	0	0	0	0	0	0	0	0	1	0	0	0	0	0	0	0
1	0	0	0	0	0	0	0	0	1	3	6	0	0	2	0	4	0	0	1	2	0	0	0	0	0	0	1	0	5	0	0	2	0	0	0	0	0	0	0	0	0	1	0	0	0	0	0	0	0
0	0	2	1	0	0	0	0	0	0	0	0	6	1	0	2	0	4	1	0	0	0	0	1	0	0	0	0	0	0	5	1	0	2	0	2	1	0	0	0	0	0	0	0	0	0	0	2	1	0
0	0	1	2	0	0	0	0	0	0	0	0	1	6	0	5	0	1	4	0	0	0	0	1	0	0	0	0	0	0	1	5	0	1	0	1	2	0	0	0	0	0	0	0	0	0	0	1	2	0
1	0	0	0	0	0	0	0	0	1	1	4	0	0	6	0	5	0	0	4	1	0	0	0	0	0	0	1	0	4	0	0	5	0	0	0	0	0	0	0	0	0	1	0	0	0	0	0	0	0
0	0	2	1	0	0	0	0	0	0	0	0	4	1	0	6	0	5	1	0	0	0	0	1	0	0	0	0	0	0	4	1	0	5	0	2	1	0	0	0	0	0	0	0	0	0	0	2	1	0
0	0	1	2	0	0	0	0	0	0	0	0	1	4	0	2	0	1	5	0	0	0	0	1	0	0	0	0	0	0	1	4	0	1	0	1	2	0	0	0	0	0	0	0	0	0	0	1	2	0
1	0	0	0	0	0	0	0	0	1	1	1	0	0	4	0	2	0	0	5	2	0	0	0	0	0	0	2	0	1	0	0	4	0	0	0	0	0	0	0	0	0	1	0	0	0	0	0	0	0
0	0	0	0	0	1	0	1	1	0	0	0	0	0	0	0	0	0	0	0	0	2	0	0	0	0	0	0	2	0	0	0	0	0	0	0	0	0	1	1	1	0	0	0	0	1	0	0	0	0
0	0	2	1	0	0	0	0	0	0	0	0	2	1	0	1	0	2	1	0	0	0	0	1	0	0	0	0	0	0	2	1	0	1	0	2	1	0	0	0	0	0	0	0	0	0	0	2	1	0
0	0	1	2	0	0	0	0	0	0	0	0	1	2	0	1	0	1	2	0	0	0	0	1	0	0	0	0	0	0	1	2	0	1	0	1	2	0	0	0	0	0	0	0	0	0	0	1	2	0
0	0	0	0	0	1	0	1	3	0	0	0	0	0	0	0	0	0	0	0	0	1	0	0	0	0	0	0	2	0	0	0	0	0	0	0	0	0	1	1	1	0	0	0	0	1	0	0	0	0
1	0	0	0	0	0	0	0	0	3	2	1	0	0	1	0	1	0	0	3	1	0	0	0	0	0	0	1	0	2	0	0	1	0	0	0	0	0	0	0	0	0	1	0	0	0	0	0	0	0
1	0	0	0	0	0	0	0	0	1	3	2	0	0	1	0	1	0	0	1	3	0	0	0	0	0	0	3	0	1	0	0	1	0	0	0	0	0	0	0	0	0	1	0	0	0	0	0	0	0
0	0	0	0	0	1	0	1	2	0	0	0	0	0	0	0	0	0	0	0	0	3	0	0	0	0	0	0	3	0	0	0	0	0	0	0	0	0	1	1	1	0	0	0	0	1	0	0	0	0
2	0	0	0	0	0	0	0	0	2	1	1	0	0	1	0	1	0	0	1	1	0	0	0	0	0	0	1	0	3	0	0	1	0	0	0	0	0	0	0	0	0	2	0	0	0	0	0	0	0
0	2	0	0	2	0	3	0	0	0	0	0	0	0	0	0	0	0	0	0	0	0	1	0	1	1	1	0	0	0	0	0	0	0	1	0	0	3	0	0	0	1	0	2	2	0	1	0	0	1
0	0	0	0	0	2	0	3	1	0	0	0	0	0	0	0	0	0	0	0	0	1	0	0	0	0	0	0	1	0	0	0	0	0	0	0	0	0	3	3	1	0	0	0	0	2	0	0	0	0
0	0	0	0	0	2	0	1	3	0	0	0	0	0	0	0	0	0	0	0	0	3	0	0	0	0	0	0	1	0	0	0	0	0	0	0	0	0	1	3	3	0	0	0	0	4	0	0	0	0
0	3	0	0	1	0	2	0	0	0	0	0	0	0	0	0	0	0	0	0	0	0	3	0	1	1	1	0	0	0	0	0	0	0	3	0	0	1	0	0	0	3	0	1	1	0	4	0	0	3
0	0	3	1	0	0	0	0	0	0	0	0	2	1	0	1	0	2	1	0	0	0	0	3	0	0	0	0	0	0	2	1	0	1	0	3	1	0	0	0	0	0	0	0	0	0	0	4	1	0
0	0	2	3	0	0	0	0	0	0	0	0	2	2	0	1	0	2	2	0	0	0	0	1	0	0	0	0	0	0	2	2	0	1	0	2	3	0	0	0	0	0	0	0	0	0	0	2	4	0
0	0	2	2	0	0	0	0	0	0	0	0	2	2	0	1	0	2	2	0	0	0	0	1	0	0	0	0	0	0	2	2	0	1	0	2	2	0	0	0	0	0	0	0	0	0	0	2	2	0
0	0	1	2	0	0	0	0	0	0	0	0	1	2	0	1	0	1	2	0	0	0	0	1	0	0	0	0	0	0	1	2	0	1	0	1	2	0	0	0	0	0	0	0	0	0	0	1	2	0
0	0	0	0	0	1	0	1	2	0	0	0	0	0	0	0	0	0	0	0	0	1	0	0	0	0	0	0	2	0	0	0	0	0	0	0	0	0	1	1	1	0	0	0	0	1	0	0	0	0
1	0	0	0	0	0	0	0	0	2	1	1	0	0	1	0	1	0	0	1	2	0	0	0	0	0	0	3	0	2	0	0	1	0	0	0	0	0	0	0	0	0	1	0	0	0	0	0	0	0
0	0	0	0	0	1	0	1	3	0	0	0	0	0	0	0	0	0	0	0	0	2	0	0	0	0	0	0	3	0	0	0	0	0	0	0	0	0	1	1	1	0	0	0	0	1	0	0	0	0
1	0	0	0	0	0	0	0	0	3	3	1	0	0	1	0	1	0	0	2	1	0	0	0	0	0	0	1	0	3	0	0	1	0	0	0	0	0	0	0	0	0	1	0	0	0	0	0	0	0
1	0	0	0	0	0	0	0	0	1	3	3	0	0	2	0	2	0	0	1	2	0	0	0	0	0	0	1	0	2	0	0	2	0	0	0	0	0	0	0	0	0	1	0	0	0	0	0	0	0
0	0	1	1	0	0	0	0	0	0	0	0	3	1	0	2	0	2	1	0	0	0	0	1	0	0	0	0	0	0	2	1	0	2	0	1	1	0	0	0	0	0	0	0	0	0	0	1	1	0
0	0	0	0	0	2	0	1	1	0	0	0	0	0	0	0	0	0	0	0	0	3	0	0	0	0	0	0	1	0	0	0	0	0	0	0	0	0	1	1	2	0	0	0	0	4	0	0	0	0
0	3	0	0	1	0	2	0	0	0	0	0	0	0	0	0	0	0	0	0	0	0	3	0	1	1	1	0	0	0	0	0	0	0	3	0	0	1	0	0	0	2	0	1	1	0	4	0	0	4
0	0	3	1	0	0	0	0	0	0	0	0	4	1	0	1	0	3	1	0	0	0	0	3	0	0	0	0	0	0	5	1	0	1	0	3	1	0	0	0	0	0	0	0	0	0	0	4	1	0
0	0	1	3	0	0	0	0	0	0	0	0	1	4	0	3	0	1	3	0	0	0	0	1	0	0	0	0	0	0	1	5	0	1	0	1	3	0	0	0	0	0	0	0	0	0	0	1	4	0
1	0	0	0	0	0	0	0	0	1	1	2	0	0	4	0	3	0	0	3	1	0	0	0	0	0	0	1	0	2	0	0	5	0	0	0	0	0	0	0	0	0	1	0	0	0	0	0	0	0
0	0	1	2	0	0	0	0	0	0	0	0	2	1	0	4	0	3	1	0	0	0	0	2	0	0	0	0	0	0	2	1	0	5	0	1	2	0	0	0	0	0	0	0	0	0	0	1	2	0
0	1	0	0	2	0	1	0	0	0	0	0	0	0	0	0	0	0	0	0	0	0	1	0	2	1	4	0	0	0	0	0	0	0	5	0	0	2	0	0	0	2	0	1	1	0	1	0	0	2
1	0	0	0	0	0	0	0	0	1	1	1	0	0	1	0	1	0	0	1	2	0	0	0	0	0	0	4	0	1	0	0	1	0	0	0	0	0	0	0	0	0	2	0	0	0	0	0	0	0
0	0	0	0	0	1	0	1	3	0	0	0	0	0	0	0	0	0	0	0	0	2	0	0	0	0	0	0	4	0	0	0	0	0	0	0	0	0	1	1	1	0	0	0	0	1	0	0	0	0
1	0	0	0	0	0	0	0	0	3	2	1	0	0	1	0	1	0	0	4	1	0	0	0	0	0	0	1	0	4	0	0	1	0	0	0	0	0	0	0	0	0	1	0	0	0	0	0	0	0
1	0	0	0	0	0	0	0	0	1	3	2	0	0	1	0	1	0	0	1	4	0	0	0	0	0	0	2	0	1	0	0	1	0	0	0	0	0	0	0	0	0	1	0	0	0	0	0	0	0
0	0	0	0	0	2	0	1	1	0	0	0	0	0	0	0	0	0	0	0	0	4	0	0	0	0	0	0	2	0	0	0	0	0	0	0	0	0	1	1	3	0	0	0	0	2	0	0	0	0
0	1	0	0	1	0	2	0	0	0	0	0	0	0	0	0	0	0	0	0	0	0	4	0	1	1	4	0	0	0	0	0	0	0	1	0	0	1	0	0	0	3	0	1	1	0	2	0	0	1
1	0	0	0	0	0	0	0	0	1	1	1	0	0	1	0	1	0	0	1	2	0	0	0	0	0	0	4	0	1	0	0	1	0	0	0	0	0	0	0	0	0	3	0	0	0	0	0	0	0
0	0	0	0	0	1	0	1	2	0	0	0	0	0	0	0	0	0	0	0	0	2	0	0	0	0	0	0	4	0	0	0	0	0	0	0	0	0	1	1	1	0	0	0	0	1	0	0	0	0
2	0	0	0	0	0	0	0	0	2	1	1	0	0	1	0	1	0	0	1	1	0	0	0	0	0	0	1	0	4	0	0	1	0	0	0	0	0	0	0	0	0	2	0	0	0	0	0	0	0
0	2	0	0	2	0	2	0	0	0	0	0	0	0	0	0	0	0	0	0	0	0	1	0	1	1	1	0	0	0	0	0	0	0	1	0	0	2	0	0	0	1	0	2	2	0	1	0	0	1
0	0	0	0	0	2	0	2	2	0	0	0	0	0	0	0	0	0	0	0	0	1	0	0	0	0	0	0	3	0	0	0	0	0	0	0	0	0	2	1	1	0	0	0	0	2	0	0	0	0
1	0	0	0	0	0	0	0	0	2	1	2	0	0	2	0	2	0	0	1	1	0	0	0	0	0	0	1	0	3	0	0	2	0	0	0	0	0	0	0	0	0	1	0	0	0	0	0	0	0
0	0	1	1	0	0	0	0	0	0	0	0	2	1	0	2	0	2	1	0	0	0	0	1	0	0	0	0	0	0	3	1	0	2	0	1	1	0	0	0	0	0	0	0	0	0	0	1	1	0
0	0	0	0	0	1	0	3	1	0	0	0	0	0	0	0	0	0	0	0	0	1	0	0	0	0	0	0	1	0	0	0	0	0	0	0	0	0	2	2	1	0	0	0	0	1	0	0	0	0
0	0	0	0	0	1	0	1	3	0	0	0	0	0	0	0	0	0	0	0	0	1	0	0	0	0	0	0	2	0	0	0	0	0	0	0	0	0	1	2	2	0	0	0	0	1	0	0	0	0
1	0	0	0	0	0	0	0	0	3	1	1	0	0	1	0	1	0	0	1	2	0	0	0	0	0	0	3	0	2	0	0	1	0	0	0	0	0	0	0	0	0	1	0	0	0	0	0	0	0
0	0	0	0	0	1	0	1	3	0	0	0	0	0	0	0	0	0	0	0	0	2	0	0	0	0	0	0	3	0	0	0	0	0	0	0	0	0	1	1	1	0	0	0	0	1	0	0	0	0
1	0	0	0	0	0	0	0	0	3	2	1	0	0	1	0	1	0	0	3	1	0	0	0	0	0	0	1	0	3	0	0	1	0	0	0	0	0	0	0	0	0	1	0	0	0	0	0	0	0
1	0	0	0	0	0	0	0	0	1	3	2	0	0	1	0	1	0	0	1	3	0	0	0	0	0	0	2	0	1	0	0	1	0	0	0	0	0	0	0	0	0	1	0	0	0	0	0	0	0
0	0	0	0	0	1	0	1	1	0	0	0	0	0	0	0	0	0	0	0	0	3	0	0	0	0	0	0	2	0	0	0	0	0	0	0	0	0	1	1	1	0	0	0	0	1	0	0	0	0
0	0	1	4	0	0	0	0	0	0	0	0	1	1	0	1	0	1	1	0	0	0	0	2	0	0	0	0	0	0	1	1	0	2	0	1	3	0	0	0	0	0	0	0	0	0	0	1	2	0
0	1	0	0	4	0	2	0	0	0	0	0	0	0	0	0	0	0	0	0	0	0	1	0	2	1	1	0	0	0	0	0	0	0	2	0	0	3	0	0	0	1	0	1	3	0	1	0	0	2
0	0	0	0	0	4	0	2	1	0	0	0	0	0	0	0	0	0	0	0	0	2	0	0	0	0	0	0	1	0	0	0	0	0	0	0	0	0	3	1	4	0	0	0	0	3	0	0	0	0
0	1	0	0	1	0	4	0	0	0	0	0	0	0	0	0	0	0	0	0	0	0	2	0	1	1	2	0	0	0	0	0	0	0	1	0	0	1	0	0	0	4	0	1	1	0	3	0	0	1
2	0	0	0	0	0	0	0	0	1	1	1	0	0	1	0	1	0	0	1	1	0	0	0	0	0	0	2	0	1	0	0	1	0	0	0	0	0	0	0	0	0	4	0	0	0	0	0	0	0
0	2	0	0	1	0	1	0	0	0	0	0	0	0	0	0	0	0	0	0	0	0	1	0	1	1	2	0	0	0	0	0	0	0	1	0	0	1	0	0	0	3	0	4	1	0	1	0	0	1
2	0	0	0	0	0	0	0	0	1	1	1	0	0	1	0	1	0	0	1	1	0	0	0	0	0	0	2	0	1	0	0	1	0	0	0	0	0	0	0	0	0	3	0	0	0	0	0	0	0
0	2	0	0	2	0	2	0	0	0	0	0	0	0	0	0	0	0	0	0	0	0	1	0	1	1	1	0	0	0	0	0	0	0	1	0	0	2	0	0	0	1	0	3	2	0	1	0	0	1
0	0	0	0	0	2	0	2	2	0	0	0	0	0	0	0	0	0	0	0	0	1	0	0	0	0	0	0	2	0	0	0	0	0	0	0	0	0	2	1	1	0	0	0	0	2	0	0	0	0
1	0	0	0	0	0	0	0	0	2	1	1	0	0	1	0	1	0	0	1	2	0	0	0	0	0	0	2	0	2	0	0	1	0	0	0	0	0	0	0	0	0	1	0	0	0	0	0	0	0
0	0	0	0	0	1	0	2	1	0	0	0	0	0	0	0	0	0	0	0	0	2	0	0	0	0	0	0	2	0	0	0	0	0	0	0	0	0	2	2	1	0	0	0	0	1	0	0	0	0
0	0	0	0	0	1	0	1	2	0	0	0	0	0	0	0	0	0	0	0	0	1	0	0	0	0	0	0	1	0	0	0	0	0	0	0	0	0	1	2	2	0	0	0	0	1	0	0	0	0
0	0	1	1	0	0	0	0	0	0	0	0	1	1	0	1	0	1	1	0	0	0	0	1	0	0	0	0	0	0	1	1	0	1	0	1	1	0	0	0	0	0	0	0	0	0	0	1	1	0
0	0	0	0	0	1	0	2	1	0	0	0	0	0	0	0	0	0	0	0	0	1	0	0	0	0	0	0	1	0	0	0	0	0	0	0	0	0	2	2	1	0	0	0	0	1	0	0	0	0
0	0	0	0	0	1	0	1	2	0	0	0	0	0	0	0	0	0	0	0	0	1	0	0	0	0	0	0	1	0	0	0	0	0	0	0	0	0	1	2	2	0	0	0	0	1	0	0	0	0
0	0	1	1	0	0	0	0	0	0	0	0	1	2	0	2	0	1	2	0	0	0	0	1	0	0	0	0	0	0	1	2	0	1	0	1	1	0	0	0	0	0	0	0	0	0	0	1	1	0
1	0	0	0	0	0	0	0	0	1	1	1	0	0	2	0	2	0	0	2	2	0	0	0	0	0	0	3	0	1	0	0	2	0	0	0	0	0	0	0	0	0	1	0	0	0	0	0	0	0
0	0	0	0	0	1	0	1	3	0	0	0	0	0	0	0	0	0	0	0	0	2	0	0	0	0	0	0	3	0	0	0	0	0	0	0	0	0	1	1	1	0	0	0	0	1	0	0	0	0
1	0	0	0	0	0	0	0	0	3	3	1	0	0	1	0	1	0	0	2	1	0	0	0	0	0	0	1	0	3	0	0	1	0	0	0	0	0	0	0	0	0	1	0	0	0	0	0	0	0
1	0	0	0	0	0	0	0	0	1	3	3	0	0	2	0	2	0	0	1	2	0	0	0	0	0	0	1	0	2	0	0	2	0	0	0	0	0	0	0	0	0	1	0	0	0	0	0	0	0
0	0	1	1	0	0	0	0	0	0	0	0	3	1	0	2	0	2	1	0	0	0	0	1	0	0	0	0	0	0	2	1	0	2	0	1	1	0	0	0	0	0	0	0	0	0	0	1	1	0
0	0	0	0	0	1	0	1	2	0	0	0	0	0	0	0	0	0	0	0	0	1	0	0	0	0	0	0	3	0	0	0	0	0	0	0	0	0	1	1	1	0	0	0	0	1	0	0	0	0
1	0	0	0	0	0	0	0	0	2	1	2	0	0	3	0	2	0	0	1	1	0	0	0	0	0	0	1	0	3	0	0	2	0	0	0	0	0	0	0	0	0	1	0	0	0	0	0	0	0
0	0	1	1	0	0	0	0	0	0	0	0	2	2	0	3	0	2	3	0	0	0	0	1	0	0	0	0	0	0	3	2	0	2	0	1	1	0	0	0	0	0	0	0	0	0	0	1	1	0
1	0	0	0	0	0	0	0	0	2	3	1	0	0	2	0	3	0	0	3	1	0	0	0	0	0	0	1	0	1	0	0	2	0	0	0	0	0	0	0	0	0	1	0	0	0	0	0	0	0
1	0	0	0	0	0	0	0	0	1	2	3	0	0	3	0	2	0	0	1	3	0	0	0	0	0	0	1	0	2	0	0	2	0	0	0	0	0	0	0	0	0	1	0	0	0	0	0	0	0
0	0	1	1	0	0	0	0	0	0	0	0	3	2	0	3	0	2	4	0	0	0	0	1	0	0	0	0	0	0	2	2	0	2	0	1	1	0	0	0	0	0	0	0	0	0	0	1	1	0
1	0	0	0	0	0	0	0	0	2	2	1	0	0	2	0	3	0	0	4	1	0	0	0	0	0	0	1	0	1	0	0	2	0	0	0	0	0	0	0	0	0	1	0	0	0	0	0	0	0
1	0	0	0	0	0	0	0	0	1	2	2	0	0	1	0	1	0	0	1	4	0	0	0	0	0	0	2	0	1	0	0	1	0	0	0	0	0	0	0	0	0	1	0	0	0	0	0	0	0
0	0	0	0	0	1	0	1	1	0	0	0	0	0	0	0	0	0	0	0	0	4	0	0	0	0	0	0	2	0	0	0	0	0	0	0	0	0	1	1	1	0	0	0	0	1	0	0	0	0
0	0	2	1	0	0	0	0	0	0	0	0	2	1	0	1	0	2	1	0	0	0	0	1	0	0	0	0	0	0	2	1	0	1	0	2	1	0	0	0	0	0	0	0	0	0	0	2	1	0
0	0	1	2	0	0	0	0	0	0	0	0	1	2	0	1	0	1	2	0	0	0	0	1	0	0	0	0	0	0	1	2	0	1	0	1	2	0	0	0	0	0	0	0	0	0	0	1	2	0
0	0	0	0	0	1	0	1	2	0	0	0	0	0	0	0	0	0	0	0	0	1	0	0	0	0	0	0	2	0	0	0	0	0	0	0	0	0	1	1	1	0	0	0	0	1	0	0	0	0
2	0	0	0	0	0	0	0	0	2	1	1	0	0	1	0	1	0	0	1	1	0	0	0	0	0	0	1	0	2	0	0	1	0	0	0	0	0	0	0	0	0	2	0	0	0	0	0	0	0
0	2	0	0	2	0	2	0	0	0	0	0	0	0	0	0	0	0	0	0	0	0	1	0	1	1	1	0	0	0	0	0	0	0	1	0	0	2	0	0	0	1	0	2	2	0	1	0	0	1
0	0	0	0	0	2	0	2	3	0	0	0	0	0	0	0	0	0	0	0	0	1	0	0	0	0	0	0	2	0	0	0	0	0	0	0	0	0	2	1	1	0	0	0	0	2	0	0	0	0
1	0	0	0	0	0	0	0	0	3	4	1	0	0	1	0	1	0	0	2	1	0	0	0	0	0	0	1	0	2	0	0	1	0	0	0	0	0	0	0	0	0	1	0	0	0	0	0	0	0
1	0	0	0	0	0	0	0	0	1	3	4	0	0	2	0	3	0	0	1	2	0	0	0	0	0	0	1	0	3	0	0	2	0	0	0	0	0	0	0	0	0	1	0	0	0	0	0	0	0
0	0	2	1	0	0	0	0	0	0	0	0	4	1	0	2	0	3	1	0	0	0	0	1	0	0	0	0	0	0	3	1	0	2	0	2	1	0	0	0	0	0	0	0	0	0	0	2	1	0
0	0	1	2	0	0	0	0	0	0	0	0	1	4	0	1	0	1	3	0	0	0	0	1	0	0	0	0	0	0	1	3	0	1	0	1	2	0	0	0	0	0	0	0	0	0	0	1	2	0
0	0	0	0	0	1	0	4	1	0	0	0	0	0	0	0	0	0	0	0	0	1	0	0	0	0	0	0	1	0	0	0	0	0	0	0	0	0	2	2	1	0	0	0	0	1	0	0	0	0
0	0	0	0	0	1	0	1	4	0	0	0	0	0	0	0	0	0	0	0	0	1	0	0	0	0	0	0	2	0	0	0	0	0	0	0	0	0	1	2	2	0	0	0	0	1	0	0	0	0
1	0	0	0	0	0	0	0	0	4	2	1	0	0	1	0	1	0	0	4	1	0	0	0	0	0	0	1	0	2	0	0	1	0	0	0	0	0	0	0	0	0	1	0	0	0	0	0	0	0
1	0	0	0	0	0	0	0	0	1	4	2	0	0	1	0	1	0	0	1	4	0	0	0	0	0	0	2	0	1	0	0	1	0	0	0	0	0	0	0	0	0	1	0	0	0	0	0	0	0
0	0	0	0	0	2	0	1	1	0	0	0	0	0	0	0	0	0	0	0	0	4	0	0	0	0	0	0	2	0	0	0	0	0	0	0	0	0	1	1	2	0	0	0	0	2	0	0	0	0
0	1	0	0	1	0	2	0	0	0	0	0	0	0	0	0	0	0	0	0	0	0	4	0	2	2	1	0	0	0	0	0	0	0	1	0	0	1	0	0	0	2	0	3	1	0	2	0	0	1
0	1	0	0	2	0	2	0	0	0	0	0	0	0	0	0	0	0	0	0	0	0	1	0	1	2	2	0	0	0	0	0	0	0	1	0	0	2	0	0	0	1	0	1	3	0	1	0	0	1
0	0	0	0	0	2	0	2	3	0	0	0	0	0	0	0	0	0	0	0	0	1	0	0	0	0	0	0	2	0	0	0	0	0	0	0	0	0	2	1	1	0	0	0	0	3	0	0	0	0
1	0	0	0	0	0	0	0	0	3	3	1	0	0	1	0	1	0	0	2	1	0	0	0	0	0	0	1	0	2	0	0	1	0	0	0	0	0	0	0	0	0	1	0	0	0	0	0	0	0
1	0	0	0	0	0	0	0	0	1	3	3	0	0	3	0	2	0	0	1	2	0	0	0	0	0	0	1	0	2	0	0	2	0	0	0	0	0	0	0	0	0	1	0	0	0	0	0	0	0
0	0	1	1	0	0	0	0	0	0	0	0	3	2	0	3	0	2	2	0	0	0	0	1	0	0	0	0	0	0	2	2	0	2	0	1	1	0	0	0	0	0	0	0	0	0	0	1	1	0
2	0	0	0	0	0	0	0	0	1	1	1	0	0	2	0	3	0	0	2	1	0	0	0	0	0	0	1	0	1	0	0	2	0	0	0	0	0	0	0	0	0	2	0	0	0	0	0	0	0
0	2	0	0	2	0	3	0	0	0	0	0	0	0	0	0	0	0	0	0	0	0	1	0	1	1	1	0	0	0	0	0	0	0	1	0	0	3	0	0	0	1	0	2	2	0	1	0	0	1
0	0	0	0	0	2	0	3	1	0	0	0	0	0	0	0	0	0	0	0	0	1	0	0	0	0	0	0	1	0	0	0	0	0	0	0	0	0	3	2	1	0	0	0	0	2	0	0	0	0
0	0	0	0	0	1	0	1	3	0	0	0	0	0	0	0	0	0	0	0	0	1	0	0	0	0	0	0	1	0	0	0	0	0	0	0	0	0	1	3	2	0	0	0	0	1	0	0	0	0
0	0	1	1	0	0	0	0	0	0	0	0	1	1	0	1	0	1	1	0	0	0	0	1	0	0	0	0	0	0	1	1	0	1	0	1	1	0	0	0	0	0	0	0	0	0	0	1	1	0
0	0	0	0	0	1	0	3	1	0	0	0	0	0	0	0	0	0	0	0	0	1	0	0	0	0	0	0	1	0	0	0	0	0	0	0	0	0	2	2	1	0	0	0	0	1	0	0	0	0
0	0	0	0	0	1	0	1	3	0	0	0	0	0	0	0	0	0	0	0	0	1	0	0	0	0	0	0	2	0	0	0	0	0	0	0	0	0	1	2	2	0	0	0	0	1	0	0	0	0
1	0	0	0	0	0	0	0	0	3	1	1	0	0	1	0	1	0	0	1	2	0	0	0	0	0	0	3	0	2	0	0	1	0	0	0	0	0	0	0	0	0	1	0	0	0	0	0	0	0
0	0	0	0	0	1	0	1	3	0	0	0	0	0	0	0	0	0	0	0	0	2	0	0	0	0	0	0	3	0	0	0	0	0	0	0	0	0	1	1	1	0	0	0	0	1	0	0	0	0
1	0	0	0	0	0	0	0	0	3	2	1	0	0	1	0	1	0	0	3	1	0	0	0	0	0	0	1	0	3	0	0	1	0	0	0	0	0	0	0	0	0	1	0	0	0	0	0	0	0
1	0	0	0	0	0	0	0	0	1	3	2	0	0	1	0	1	0	0	1	3	0	0	0	0	0	0	3	0	1	0	0	1	0	0	0	0	0	0	0	0	0	1	0	0	0	0	0	0	0
0	0	0	0	0	1	0	1	2	0	0	0	0	0	0	0	0	0	0	0	0	3	0	0	0	0	0	0	3	0	0	0	0	0	0	0	0	0	1	1	1	0	0	0	0	1	0	0	0	0
2	0	0	0	0	0	0	0	0	2	1	1	0	0	1	0	1	0	0	1	1	0	0	0	0	0	0	1	0	3	0	0	1	0	0	0	0	0	0	0	0	0	2	0	0	0	0	0	0	0
0	2	0	0	2	0	2	0	0	0	0	0	0	0	0	0	0	0	0	0	0	0	1	0	1	1	1	0	0	0	0	0	0	0	1	0	0	2	0	0	0	1	0	2	2	0	1	0	0	1
0	0	0	0	0	2	0	2	1	0	0	0	0	0	0	0	0	0	0	0	0	1	0	0	0	0	0	0	1	0	0	0	0	0	0	0	0	0	2	1	1	0	0	0	0	2	0	0	0	0
0	0	1	1	0	0	0	0	0	0	0	0	1	3	0	5	0	1	2	0	0	0	0	1	0	0	0	0	0	0	1	3	0	1	0	1	1	0	0	0	0	0	0	0	0	0	0	1	1	0
1	0	0	0	0	0	0	0	0	1	1	4	0	0	3	0	5	0	0	2	1	0	0	0	0	0	0	1	0	4	0	0	3	0	0	0	0	0	0	0	0	0	1	0	0	0	0	0	0	0
0	0	2	1	0	0	0	0	0	0	0	0	4	1	0	3	0	5	1	0	0	0	0	1	0	0	0	0	0	0	4	1	0	3	0	2	1	0	0	0	0	0	0	0	0	0	0	2	1	0
0	0	1	2	0	0	0	0	0	0	0	0	1	4	0	2	0	1	5	0	0	0	0	1	0	0	0	0	0	0	1	4	0	1	0	1	2	0	0	0	0	0	0	0	0	0	0	1	2	0
1	0	0	0	0	0	0	0	0	1	1	1	0	0	4	0	2	0	0	5	2	0	0	0	0	0	0	2	0	1	0	0	4	0	0	0	0	0	0	0	0	0	1	0	0	0	0	0	0	0
0	0	0	0	0	1	0	1	1	0	0	0	0	0	0	0	0	0	0	0	0	2	0	0	0	0	0	0	2	0	0	0	0	0	0	0	0	0	1	1	1	0	0	0	0	1	0	0	0	0
0	0	2	1	0	0	0	0	0	0	0	0	2	1	0	1	0	2	1	0	0	0	0	1	0	0	0	0	0	0	2	1	0	1	0	2	1	0	0	0	0	0	0	0	0	0	0	2	1	0
0	0	1	2	0	0	0	0	0	0	0	0	1	2	0	1	0	1	2	0	0	0	0	1	0	0	0	0	0	0	1	2	0	1	0	1	2	0	0	0	0	0	0	0	0	0	0	1	2	0
0	0	0	0	0	1	0	1	2	0	0	0	0	0	0	0	0	0	0	0	0	1	0	0	0	0	0	0	3	0	0	0	0	0	0	0	0	0	1	1	1	0	0	0	0	1	0	0	0	0
1	0	0	0	0	0	0	0	0	2	1	2	0	0	2	0	2	0	0	1	1	0	0	0	0	0	0	1	0	3	0	0	2	0	0	0	0	0	0	0	0	0	1	0	0	0	0	0	0	0
0	0	1	1	0	0	0	0	0	0	0	0	2	1	0	2	0	2	1	0	0	0	0	1	0	0	0	0	0	0	3	1	0	2	0	1	1	0	0	0	0	0	0	0	0	0	0	1	1	0
0	0	0	0	0	1	0	1	1	0	0	0	0	0	0	0	0	0	0	0	0	1	0	0	0	0	0	0	1	0	0	0	0	0	0	0	0	0	1	1	1	0	0	0	0	1	0	0	0	0
0	0	1	2	0	0	0	0	0	0	0	0	1	1	0	1	0	1	1	0	0	0	0	2	0	0	0	0	0	0	1	1	0	3	0	1	2	0	0	0	0	0	0	0	0	0	0	1	3	0
0	2	0	0	2	0	1	0	0	0	0	0	0	0	0	0	0	0	0	0	0	0	2	0	2	1	1	0	0	0	0	0	0	0	3	0	0	2	0	0	0	1	0	1	1	0	2	0	0	3
0	0	2	1	0	0	0	0	0	0	0	0	1	1	0	1	0	1	1	0	0	0	0	2	0	0	0	0	0	0	1	1	0	1	0	3	1	0	0	0	0	0	0	0	0	0	0	2	1	0
0	0	0	0	0	1	0	1	2	0	0	0	0	0	0	0	0	0	0	0	0	1	0	0	0	0	0	0	3	0	0	0	0	0	0	0	0	0	1	1	1	0	0	0	0	1	0	0	0	0
1	0	0	0	0	0	0	0	0	2	1	2	0	0	2	0	2	0	0	1	1	0	0	0	0	0	0	1	0	3	0	0	2	0	0	0	0	0	0	0	0	0	1	0	0	0	0	0	0	0
0	0	1	1	0	0	0	0	0	0	0	0	2	1	0	2	0	2	1	0	0	0	0	1	0	0	0	0	0	0	3	1	0	2	0	1	1	0	0	0	0	0	0	0	0	0	0	1	1	0
0	0	0	0	0	3	0	1	1	0	0	0	0	0	0	0	0	0	0	0	0	2	0	0	0	0	0	0	1	0	0	0	0	0	0	0	0	0	1	1	2	0	0	0	0	2	0	0	0	0
0	1	0	0	2	0	3	0	0	0	0	0	0	0	0	0	0	0	0	0	0	0	2	0	1	1	1	0	0	0	0	0	0	0	1	0	0	2	0	0	0	2	0	1	2	0	2	0	0	1
0	0	0	0	0	2	0	3	1	0	0	0	0	0	0	0	0	0	0	0	0	1	0	0	0	0	0	0	1	0	0	0	0	0	0	0	0	0	2	1	1	0	0	0	0	2	0	0	0	0
0	0	1	1	0	0	0	0	0	0	0	0	1	1	0	1	0	1	1	0	0	0	0	1	0	0	0	0	0	0	1	1	0	1	0	1	1	0	0	0	0	0	0	0	0	0	0	1	1	0
0	0	0	0	0	1	0	2	1	0	0	0	0	0	0	0	0	0	0	0	0	1	0	0	0	0	0	0	1	0	0	0	0	0	0	0	0	0	2	2	1	0	0	0	0	1	0	0	0	0
0	0	0	0	0	1	0	1	2	0	0	0	0	0	0	0	0	0	0	0	0	1	0	0	0	0	0	0	1	0	0	0	0	0	0	0	0	0	1	2	2	0	0	0	0	1	0	0	0	0
0	0	1	1	0	0	0	0	0	0	0	0	1	2	0	2	0	1	2	0	0	0	0	1	0	0	0	0	0	0	1	2	0	1	0	1	1	0	0	0	0	0	0	0	0	0	0	1	1	0
1	0	0	0	0	0	0	0	0	1	1	1	0	0	2	0	2	0	0	2	2	0	0	0	0	0	0	2	0	1	0	0	2	0	0	0	0	0	0	0	0	0	1	0	0	0	0	0	0	0
0	0	0	0	0	1	0	3	1	0	0	0	0	0	0	0	0	0	0	0	0	2	0	0	0	0	0	0	2	0	0	0	0	0	0	0	0	0	2	2	1	0	0	0	0	1	0	0	0	0
0	0	0	0	0	1	0	1	3	0	0	0	0	0	0	0	0	0	0	0	0	1	0	0	0	0	0	0	2	0	0	0	0	0	0	0	0	0	1	2	2	0	0	0	0	1	0	0	0	0
1	0	0	0	0	0	0	0	0	3	1	1	0	0	1	0	1	0	0	1	3	0	0	0	0	0	0	2	0	2	0	0	1	0	0	0	0	0	0	0	0	0	1	0	0	0	0	0	0	0
0	0	0	0	0	2	0	1	1	0	0	0	0	0	0	0	0	0	0	0	0	3	0	0	0	0	0	0	2	0	0	0	0	0	0	0	0	0	1	1	3	0	0	0	0	2	0	0	0	0
0	1	0	0	1	0	2	0	0	0	0	0	0	0	0	0	0	0	0	0	0	0	3	0	1	1	3	0	0	0	0	0	0	0	1	0	0	1	0	0	0	3	0	1	1	0	2	0	0	1
1	0	0	0	0	0	0	0	0	1	1	1	0	0	1	0	1	0	0	1	2	0	0	0	0	0	0	3	0	1	0	0	1	0	0	0	0	0	0	0	0	0	3	0	0	0	0	0	0	0
0	0	0	0	0	1	0	3	1	0	0	0	0	0	0	0	0	0	0	0	0	2	0	0	0	0	0	0	3	0	0	0	0	0	0	0	0	0	2	2	1	0	0	0	0	1	0	0	0	0
0	0	0	0	0	1	0	1	3	0	0	0	0	0	0	0	0	0	0	0	0	1	0	0	0	0	0	0	3	0	0	0	0	0	0	0	0	0	1	2	2	0	0	0	0	1	0	0	0	0
1	0	0	0	0	0	0	0	0	3	1	2	0	0	2	0	2	0	0	1	1	0	0	0	0	0	0	1	0	3	0	0	2	0	0	0	0	0	0	0	0	0	1	0	0	0	0	0	0	0
0	0	1	1	0	0	0	0	0	0	0	0	2	1	0	2	0	2	1	0	0	0	0	1	0	0	0	0	0	0	3	1	0	2	0	1	1	0	0	0	0	0	0	0	0	0	0	1	1	0
0	0	0	0	0	1	0	1	2	0	0	0	0	0	0	0	0	0	0	0	0	1	0	0	0	0	0	0	3	0	0	0	0	0	0	0	0	0	1	1	1	0	0	0	0	1	0	0	0	0
1	0	0	0	0	0	0	0	0	2	1	2	0	0	3	0	2	0	0	1	1	0	0	0	0	0	0	1	0	3	0	0	2	0	0	0	0	0	0	0	0	0	1	0	0	0	0	0	0	0
0	0	1	1	0	0	0	0	0	0	0	0	2	2	0	3	0	2	4	0	0	0	0	1	0	0	0	0	0	0	3	2	0	2	0	1	1	0	0	0	0	0	0	0	0	0	0	1	1	0
1	0	0	0	0	0	0	0	0	2	2	1	0	0	2	0	3	0	0	4	1	0	0	0	0	0	0	1	0	1	0	0	2	0	0	0	0	0	0	0	0	0	1	0	0	0	0	0	0	0
1	0	0	0	0	0	0	0	0	1	2	2	0	0	1	0	1	0	0	1	4	0	0	0	0	0	0	3	0	1	0	0	1	0	0	0	0	0	0	0	0	0	1	0	0	0	0	0	0	0
0	0	0	0	0	1	0	1	2	0	0	0	0	0	0	0	0	0	0	0	0	4	0	0	0	0	0	0	3	0	0	0	0	0	0	0	0	0	1	1	1	0	0	0	0	1	0	0	0	0
1	0	0	0	0	0	0	0	0	2	1	1	0	0	1	0	1	0	0	1	2	0	0	0	0	0	0	2	0	3	0	0	1	0	0	0	0	0	0	0	0	0	1	0	0	0	0	0	0	0
0	0	0	0	0	1	0	2	1	0	0	0	0	0	0	0	0	0	0	0	0	2	0	0	0	0	0	0	2	0	0	0	0	0	0	0	0	0	3	2	1	0	0	0	0	1	0	0	0	0
0	0	0	0	0	1	0	2	2	0	0	0	0	0	0	0	0	0	0	0	0	1	0	0	0	0	0	0	1	0	0	0	0	0	0	0	0	0	3	3	2	0	0	0	0	1	0	0	0	0
0	0	0	0	0	1	0	2	2	0	0	0	0	0	0	0	0	0	0	0	0	1	0	0	0	0	0	0	1	0	0	0	0	0	0	0	0	0	3	3	3	0	0	0	0	1	0	0	0	0
0	0	0	0	0	1	0	3	2	0	0	0	0	0	0	0	0	0	0	0	0	1	0	0	0	0	0	0	1	0	0	0	0	0	0	0	0	0	2	3	3	0	0	0	0	1	0	0	0	0
0	0	0	0	0	1	0	1	3	0	0	0	0	0	0	0	0	0	0	0	0	1	0	0	0	0	0	0	2	0	0	0	0	0	0	0	0	0	1	2	3	0	0	0	0	1	0	0	0	0
2	0	0	0	0	0	0	0	0	3	1	1	0	0	1	0	1	0	0	1	1	0	0	0	0	0	0	1	0	2	0	0	1	0	0	0	0	0	0	0	0	0	2	0	0	0	0	0	0	0
0	2	0	0	2	0	2	0	0	0	0	0	0	0	0	0	0	0	0	0	0	0	1	0	1	1	1	0	0	0	0	0	0	0	1	0	0	2	0	0	0	1	0	2	2	0	1	0	0	1
0	0	0	0	0	2	0	2	1	0	0	0	0	0	0	0	0	0	0	0	0	1	0	0	0	0	0	0	1	0	0	0	0	0	0	0	0	0	2	1	1	0	0	0	0	2	0	0	0	0
0	0	2	1	0	0	0	0	0	0	0	0	2	1	0	1	0	2	1	0	0	0	0	1	0	0	0	0	0	0	2	1	0	1	0	2	1	0	0	0	0	0	0	0	0	0	0	2	1	0
0	0	1	2	0	0	0	0	0	0	0	0	1	2	0	1	0	1	2	0	0	0	0	1	0	0	0	0	0	0	1	2	0	1	0	1	2	0	0	0	0	0	0	0	0	0	0	1	2	0
0	0	0	0	0	1	0	1	1	0	0	0	0	0	0	0	0	0	0	0	0	1	0	0	0	0	0	0	1	0	0	0	0	0	0	0	0	0	1	1	1	0	0	0	0	1	0	0	0	0
0	0	1	1	0	0	0	0	0	0	0	0	1	2	0	2	0	1	2	0	0	0	0	1	0	0	0	0	0	0	1	2	0	1	0	1	1	0	0	0	0	0	0	0	0	0	0	1	1	0
1	0	0	0	0	0	0	0	0	1	1	1	0	0	2	0	2	0	0	2	2	0	0	0	0	0	0	2	0	1	0	0	2	0	0	0	0	0	0	0	0	0	1	0	0	0	0	0	0	0
0	0	0	0	0	1	0	1	1	0	0	0	0	0	0	0	0	0	0	0	0	2	0	0	0	0	0	0	2	0	0	0	0	0	0	0	0	0	1	1	1	0	0	0	0	1	0	0	0	0
0	0	2	1	0	0	0	0	0	0	0	0	2	1	0	1	0	2	1	0	0	0	0	1	0	0	0	0	0	0	2	1	0	1	0	2	1	0	0	0	0	0	0	0	0	0	0	2	1	0
0	0	1	2	0	0	0	0	0	0	0	0	1	2	0	1	0	1	2	0	0	0	0	1	0	0	0	0	0	0	1	2	0	1	0	1	2	0	0	0	0	0	0	0	0	0	0	1	2	0
0	0	0	0	0	1	0	2	1	0	0	0	0	0	0	0	0	0	0	0	0	1	0	0	0	0	0	0	1	0	0	0	0	0	0	0	0	0	3	2	1	0	0	0	0	1	0	0	0	0
0	0	0	0	0	1	0	2	2	0	0	0	0	0	0	0	0	0	0	0	0	1	0	0	0	0	0	0	1	0	0	0	0	0	0	0	0	0	3	3	2	0	0	0	0	1	0	0	0	0
0	0	0	0	0	1	0	2	2	0	0	0	0	0	0	0	0	0	0	0	0	1	0	0	0	0	0	0	1	0	0	0	0	0	0	0	0	0	2	3	3	0	0	0	0	1	0	0	0	0
0	0	0	0	0	1	0	1	2	0	0	0	0	0	0	0	0	0	0	0	0	1	0	0	0	0	0	0	1	0	0	0	0	0	0	0	0	0	1	2	3	0	0	0	0	1	0	0	0	0
0	0	1	2	0	0	0	0	0	0	0	0	1	1	0	1	0	1	1	0	0	0	0	2	0	0	0	0	0	0	1	1	0	3	0	1	2	0	0	0	0	0	0	0	0	0	0	1	3	0
0	2	0	0	2	0	1	0	0	0	0	0	0	0	0	0	0	0	0	0	0	0	2	0	2	1	1	0	0	0	0	0	0	0	3	0	0	2	0	0	0	1	0	1	1	0	2	0	0	3
0	0	2	1	0	0	0	0	0	0	0	0	1	1	0	1	0	1	1	0	0	0	0	2	0	0	0	0	0	0	1	1	0	1	0	3	1	0	0	0	0	0	0	0	0	0	0	2	1	0
0	0	0	0	0	2	0	1	1	0	0	0	0	0	0	0	0	0	0	0	0	3	0	0	0	0	0	0	1	0	0	0	0	0	0	0	0	0	1	1	2	0	0	0	0	3	0	0	0	0
0	2	0	0	1	0	2	0	0	0	0	0	0	0	0	0	0	0	0	0	0	0	3	0	1	1	1	0	0	0	0	0	0	0	2	0	0	1	0	0	0	2	0	1	1	0	3	0	0	2
0	0	2	1	0	0	0	0	0	0	0	0	1	1	0	1	0	1	1	0	0	0	0	3	0	0	0	0	0	0	1	1	0	1	0	2	1	0	0	0	0	0	0	0	0	0	0	3	1	0
0	0	0	0	0	2	0	1	1	0	0	0	0	0	0	0	0	0	0	0	0	3	0	0	0	0	0	0	1	0	0	0	0	0	0	0	0	0	1	1	2	0	0	0	0	3	0	0	0	0
0	2	0	0	1	0	2	0	0	0	0	0	0	0	0	0	0	0	0	0	0	0	3	0	1	1	1	0	0	0	0	0	0	0	2	0	0	1	0	0	0	2	0	1	1	0	3	0	0	2
0	0	2	1	0	0	0	0	0	0	0	0	1	1	0	1	0	1	1	0	0	0	0	3	0	0	0	0	0	0	1	1	0	1	0	2	1	0	0	0	0	0	0	0	0	0	0	3	1	0
0	0	0	0	0	1	0	2	1	0	0	0	0	0	0	0	0	0	0	0	0	1	0	0	0	0	0	0	1	0	0	0	0	0	0	0	0	0	3	2	1	0	0	0	0	1	0	0	0	0
0	0	0	0	0	1	0	2	2	0	0	0	0	0	0	0	0	0	0	0	0	1	0	0	0	0	0	0	1	0	0	0	0	0	0	0	0	0	2	3	2	0	0	0	0	1	0	0	0	0
0	0	0	0	0	1	0	1	2	0	0	0	0	0	0	0	0	0	0	0	0	1	0	0	0	0	0	0	1	0	0	0	0	0	0	0	0	0	1	2	3	0	0	0	0	1	0	0	0	0
0	0	1	1	0	0	0	0	0	0	0	0	1	2	0	2	0	1	2	0	0	0	0	1	0	0	0	0	0	0	1	2	0	1	0	1	1	0	0	0	0	0	0	0	0	0	0	1	1	0
1	0	0	0	0	0	0	0	0	1	1	1	0	0	2	0	2	0	0	2	2	0	0	0	0	0	0	3	0	1	0	0	2	0	0	0	0	0	0	0	0	0	1	0	0	0	0	0	0	0
0	0	0	0	0	1	0	1	3	0	0	0	0	0	0	0	0	0	0	0	0	2	0	0	0	0	0	0	3	0	0	0	0	0	0	0	0	0	1	1	1	0	0	0	0	1	0	0	0	0
1	0	0	0	0	0	0	0	0	3	2	1	0	0	1	0	1	0	0	3	1	0	0	0	0	0	0	1	0	3	0	0	1	0	0	0	0	0	0	0	0	0	1	0	0	0	0	0	0	0
1	0	0	0	0	0	0	0	0	1	3	2	0	0	1	0	1	0	0	1	3	0	0	0	0	0	0	2	0	1	0	0	1	0	0	0	0	0	0	0	0	0	1	0	0	0	0	0	0	0
0	0	0	0	0	1	0	3	1	0	0	0	0	0	0	0	0	0	0	0	0	3	0	0	0	0	0	0	2	0	0	0	0	0	0	0	0	0	2	2	1	0	0	0	0	1	0	0	0	0
0	0	0	0	0	1	0	1	3	0	0	0	0	0	0	0	0	0	0	0	0	1	0	0	0	0	0	0	2	0	0	0	0	0	0	0	0	0	1	2	2	0	0	0	0	1	0	0	0	0
1	0	0	0	0	0	0	0	0	3	1	1	0	0	1	0	1	0	0	1	3	0	0	0	0	0	0	2	0	2	0	0	1	0	0	0	0	0	0	0	0	0	1	0	0	0	0	0	0	0
0	0	0	0	0	2	0	1	1	0	0	0	0	0	0	0	0	0	0	0	0	3	0	0	0	0	0	0	2	0	0	0	0	0	0	0	0	0	1	1	3	0	0	0	0	2	0	0	0	0
0	1	0	0	1	0	2	0	0	0	0	0	0	0	0	0	0	0	0	0	0	0	3	0	1	1	3	0	0	0	0	0	0	0	1	0	0	1	0	0	0	3	0	1	1	0	2	0	0	1
1	0	0	0	0	0	0	0	0	1	1	1	0	0	1	0	1	0	0	1	2	0	0	0	0	0	0	3	0	1	0	0	1	0	0	0	0	0	0	0	0	0	3	0	0	0	0	0	0	0
0	0	0	0	0	1	0	2	1	0	0	0	0	0	0	0	0	0	0	0	0	2	0	0	0	0	0	0	3	0	0	0	0	0	0	0	0	0	2	3	1	0	0	0	0	1	0	0	0	0
0	0	0	0	0	2	0	1	2	0	0	0	0	0	0	0	0	0	0	0	0	3	0	0	0	0	0	0	1	0	0	0	0	0	0	0	0	0	1	2	3	0	0	0	0	3	0	0	0	0
0	2	0	0	1	0	2	0	0	0	0	0	0	0	0	0	0	0	0	0	0	0	3	0	1	1	1	0	0	0	0	0	0	0	2	0	0	1	0	0	0	3	0	1	1	0	3	0	0	2
0	0	2	1	0	0	0	0	0	0	0	0	1	3	0	3	0	1	2	0	0	0	0	3	0	0	0	0	0	0	1	3	0	1	0	2	1	0	0	0	0	0	0	0	0	0	0	3	1	0
1	0	0	0	0	0	0	0	0	1	1	2	0	0	3	0	3	0	0	2	1	0	0	0	0	0	0	1	0	2	0	0	3	0	0	0	0	0	0	0	0	0	1	0	0	0	0	0	0	0
0	0	1	1	0	0	0	0	0	0	0	0	2	1	0	3	0	3	1	0	0	0	0	1	0	0	0	0	0	0	2	1	0	3	0	1	1	0	0	0	0	0	0	0	0	0	0	1	1	0
0	0	0	0	0	1	0	1	2	0	0	0	0	0	0	0	0	0	0	0	0	1	0	0	0	0	0	0	2	0	0	0	0	0	0	0	0	0	1	1	1	0	0	0	0	1	0	0	0	0
1	0	0	0	0	0	0	0	0	2	1	1	0	0	1	0	1	0	0	1	2	0	0	0	0	0	0	2	0	2	0	0	1	0	0	0	0	0	0	0	0	0	1	0	0	0	0	0	0	0
0	0	0	0	0	1	0	2	1	0	0	0	0	0	0	0	0	0	0	0	0	2	0	0	0	0	0	0	2	0	0	0	0	0	0	0	0	0	3	2	1	0	0	0	0	1	0	0	0	0
0	0	0	0	0	1	0	3	2	0	0	0	0	0	0	0	0	0	0	0	0	1	0	0	0	0	0	0	1	0	0	0	0	0	0	0	0	0	2	3	2	0	0	0	0	1	0	0	0	0
0	0	0	0	0	1	0	1	3	0	0	0	0	0	0	0	0	0	0	0	0	1	0	0	0	0	0	0	3	0	0	0	0	0	0	0	0	0	1	2	3	0	0	0	0	1	0	0	0	0
1	0	0	0	0	0	0	0	0	3	1	2	0	0	2	0	2	0	0	1	1	0	0	0	0	0	0	1	0	3	0	0	3	0	0	0	0	0	0	0	0	0	1	0	0	0	0	0	0	0
0	0	1	3	0	0	0	0	0	0	0	0	2	1	0	2	0	2	1	0	0	0	0	2	0	0	0	0	0	0	3	1	0	3	0	1	4	0	0	0	0	0	0	0	0	0	0	1	2	0
0	1	0	0	3	0	3	0	0	0	0	0	0	0	0	0	0	0	0	0	0	0	1	0	2	1	1	0	0	0	0	0	0	0	3	0	0	4	0	0	0	1	0	1	2	0	1	0	0	2
0	0	0	0	0	3	0	3	1	0	0	0	0	0	0	0	0	0	0	0	0	1	0	0	0	0	0	0	1	0	0	0	0	0	0	0	0	0	4	2	1	0	0	0	0	2	0	0	0	0
0	0	0	0	0	1	0	1	3	0	0	0	0	0	0	0	0	0	0	0	0	1	0	0	0	0	0	0	1	0	0	0	0	0	0	0	0	0	1	4	2	0	0	0	0	1	0	0	0	0
0	0	1	1	0	0	0	0	0	0	0	0	1	1	0	1	0	1	1	0	0	0	0	1	0	0	0	0	0	0	1	1	0	1	0	1	1	0	0	0	0	0	0	0	0	0	0	1	1	0
0	0	0	0	0	1	0	2	1	0	0	0	0	0	0	0	0	0	0	0	0	1	0	0	0	0	0	0	1	0	0	0	0	0	0	0	0	0	4	2	1	0	0	0	0	1	0	0	0	0
0	0	0	0	0	1	0	2	2	0	0	0	0	0	0	0	0	0	0	0	0	1	0	0	0	0	0	0	1	0	0	0	0	0	0	0	0	0	2	4	2	0	0	0	0	1	0	0	0	0
0	0	0	0	0	2	0	1	2	0	0	0	0	0	0	0	0	0	0	0	0	3	0	0	0	0	0	0	1	0	0	0	0	0	0	0	0	0	1	2	4	0	0	0	0	3	0	0	0	0
0	2	0	0	1	0	2	0	0	0	0	0	0	0	0	0	0	0	0	0	0	0	3	0	1	1	1	0	0	0	0	0	0	0	2	0	0	1	0	0	0	4	0	1	1	0	3	0	0	2
0	0	2	1	0	0	0	0	0	0	0	0	1	3	0	3	0	1	2	0	0	0	0	3	0	0	0	0	0	0	1	3	0	1	0	2	1	0	0	0	0	0	0	0	0	0	0	3	1	0
1	0	0	0	0	0	0	0	0	1	1	2	0	0	3	0	3	0	0	2	1	0	0	0	0	0	0	1	0	2	0	0	3	0	0	0	0	0	0	0	0	0	1	0	0	0	0	0	0	0
0	0	1	1	0	0	0	0	0	0	0	0	2	1	0	3	0	3	1	0	0	0	0	1	0	0	0	0	0	0	2	1	0	3	0	1	1	0	0	0	0	0	0	0	0	0	0	1	1	0
0	0	0	0	0	1	0	1	5	0	0	0	0	0	0	0	0	0	0	0	0	1	0	0	0	0	0	0	2	0	0	0	0	0	0	0	0	0	1	1	1	0	0	0	0	1	0	0	0	0
1	0	0	0	0	0	0	0	0	5	2	1	0	0	1	0	1	0	0	2	1	0	0	0	0	0	0	1	0	2	0	0	1	0	0	0	0	0	0	0	0	0	1	0	0	0	0	0	0	0
1	0	0	0	0	0	0	0	0	2	5	2	0	0	1	0	1	0	0	2	2	0	0	0	0	0	0	1	0	1	0	0	1	0	0	0	0	0	0	0	0	0	1	0	0	0	0	0	0	0
1	0	0	0	0	0	0	0	0	1	2	5	0	0	3	0	2	0	0	1	2	0	0	0	0	0	0	1	0	2	0	0	2	0	0	0	0	0	0	0	0	0	1	0	0	0	0	0	0	0
0	0	1	1	0	0	0	0	0	0	0	0	5	2	0	3	0	2	2	0	0	0	0	1	0	0	0	0	0	0	2	2	0	2	0	1	1	0	0	0	0	0	0	0	0	0	0	1	1	0
1	0	0	0	0	0	0	0	0	1	1	1	0	0	2	0	3	0	0	2	2	0	0	0	0	0	0	2	0	1	0	0	2	0	0	0	0	0	0	0	0	0	1	0	0	0	0	0	0	0
0	0	0	0	0	1	0	2	1	0	0	0	0	0	0	0	0	0	0	0	0	2	0	0	0	0	0	0	2	0	0	0	0	0	0	0	0	0	3	2	1	0	0	0	0	1	0	0	0	0
0	0	0	0	0	1	0	2	2	0	0	0	0	0	0	0	0	0	0	0	0	1	0	0	0	0	0	0	1	0	0	0	0	0	0	0	0	0	3	3	2	0	0	0	0	1	0	0	0	0
0	0	0	0	0	1	0	4	2	0	0	0	0	0	0	0	0	0	0	0	0	1	0	0	0	0	0	0	1	0	0	0	0	0	0	0	0	0	2	3	3	0	0	0	0	1	0	0	0	0
0	0	0	0	0	1	0	1	4	0	0	0	0	0	0	0	0	0	0	0	0	1	0	0	0	0	0	0	2	0	0	0	0	0	0	0	0	0	1	2	3	0	0	0	0	1	0	0	0	0
1	0	0	0	0	0	0	0	0	4	2	1	0	0	1	0	1	0	0	3	1	0	0	0	0	0	0	1	0	2	0	0	1	0	0	0	0	0	0	0	0	0	1	0	0	0	0	0	0	0
1	0	0	0	0	0	0	0	0	1	4	2	0	0	1	0	1	0	0	1	3	0	0	0	0	0	0	2	0	1	0	0	1	0	0	0	0	0	0	0	0	0	1	0	0	0	0	0	0	0
0	0	0	0	0	1	0	1	1	0	0	0	0	0	0	0	0	0	0	0	0	3	0	0	0	0	0	0	2	0	0	0	0	0	0	0	0	0	1	1	1	0	0	0	0	1	0	0	0	0
0	0	1	1	0	0	0	0	0	0	0	0	1	4	0	3	0	1	2	0	0	0	0	1	0	0	0	0	0	0	1	3	0	1	0	1	1	0	0	0	0	0	0	0	0	0	0	1	1	0
1	0	0	0	0	0	0	0	0	1	1	2	0	0	4	0	3	0	0	2	1	0	0	0	0	0	0	1	0	2	0	0	3	0	0	0	0	0	0	0	0	0	1	0	0	0	0	0	0	0
0	0	1	1	0	0	0	0	0	0	0	0	2	2	0	4	0	3	3	0	0	0	0	1	0	0	0	0	0	0	2	2	0	3	0	1	1	0	0	0	0	0	0	0	0	0	0	1	1	0
1	0	0	0	0	0	0	0	0	2	3	1	0	0	2	0	4	0	0	3	1	0	0	0	0	0	0	1	0	1	0	0	2	0	0	0	0	0	0	0	0	0	1	0	0	0	0	0	0	0
1	0	0	0	0	0	0	0	0	1	2	3	0	0	2	0	2	0	0	1	3	0	0	0	0	0	0	1	0	2	0	0	2	0	0	0	0	0	0	0	0	0	1	0	0	0	0	0	0	0
0	0	1	1	0	0	0	0	0	0	0	0	3	1	0	2	0	2	1	0	0	0	0	1	0	0	0	0	0	0	2	1	0	2	0	1	1	0	0	0	0	0	0	0	0	0	0	1	1	0
0	0	0	0	0	1	0	1	1	0	0	0	0	0	0	0	0	0	0	0	0	1	0	0	0	0	0	0	1	0	0	0	0	0	0	0	0	0	1	1	1	0	0	0	0	1	0	0	0	0
0	0	1	1	0	0	0	0	0	0	0	0	1	1	0	1	0	1	1	0	0	0	0	1	0	0	0	0	0	0	1	1	0	1	0	1	1	0	0	0	0	0	0	0	0	0	0	1	1	0
0	0	0	0	0	1	0	1	1	0	0	0	0	0	0	0	0	0	0	0	0	1	0	0	0	0	0	0	1	0	0	0	0	0	0	0	0	0	1	1	1	0	0	0	0	1	0	0	0	0
0	0	1	1	0	0	0	0	0	0	0	0	1	2	0	2	0	1	2	0	0	0	0	1	0	0	0	0	0	0	1	2	0	1	0	1	1	0	0	0	0	0	0	0	0	0	0	1	1	0
2	0	0	0	0	0	0	0	0	1	1	1	0	0	2	0	2	0	0	2	1	0	0	0	0	0	0	1	0	1	0	0	2	0	0	0	0	0	0	0	0	0	2	0	0	0	0	0	0	0
0	2	0	0	2	0	2	0	0	0	0	0	0	0	0	0	0	0	0	0	0	0	1	0	1	1	1	0	0	0	0	0	0	0	1	0	0	2	0	0	0	1	0	2	2	0	1	0	0	1
0	0	0	0	0	2	0	2	2	0	0	0	0	0	0	0	0	0	0	0	0	1	0	0	0	0	0	0	2	0	0	0	0	0	0	0	0	0	2	1	1	0	0	0	0	2	0	0	0	0
1	0	0	0	0	0	0	0	0	2	1	1	0	0	1	0	1	0	0	1	2	0	0	0	0	0	0	3	0	2	0	0	1	0	0	0	0	0	0	0	0	0	1	0	0	0	0	0	0	0
0	0	0	0	0	1	0	1	2	0	0	0	0	0	0	0	0	0	0	0	0	2	0	0	0	0	0	0	3	0	0	0	0	0	0	0	0	0	1	1	1	0	0	0	0	1	0	0	0	0
6	0	0	0	0	0	0	0	0	2	1	1	0	0	1	0	1	0	0	1	1	0	0	0	0	0	0	1	0	3	0	0	1	0	0	0	0	0	0	0	0	0	2	0	0	0	0	0	0	0
0	6	0	0	1	0	1	0	0	0	0	0	0	0	0	0	0	0	0	0	0	0	2	0	1	1	1	0	0	0	0	0	0	0	6	0	0	1	0	0	0	1	0	2	1	0	4	0	0	3
0	0	6	1	0	0	0	0	0	0	0	0	2	1	0	1	0	2	1	0	0	0	0	2	0	0	0	0	0	0	2	1	0	1	0	6	1	0	0	0	0	0	0	0	0	0	0	4	1	0
0	0	1	6	0	0	0	0	0	0	0	0	1	2	0	1	0	1	2	0	0	0	0	2	0	0	0	0	0	0	1	2	0	2	0	1	6	0	0	0	0	0	0	0	0	0	0	1	4	0
0	1	0	0	6	0	3	0	0	0	0	0	0	0	0	0	0	0	0	0	0	0	1	0	2	1	1	0	0	0	0	0	0	0	2	0	0	6	0	0	0	1	0	1	2	0	1	0	0	4
0	0	0	0	0	6	0	3	1	0	0	0	0	0	0	0	0	0	0	0	0	1	0	0	0	0	0	0	1	0	0	0	0	0	0	0	0	0	6	3	1	0	0	0	0	2	0	0	0	0
0	0	0	0	0	2	0	1	3	0	0	0	0	0	0	0	0	0	0	0	0	3	0	0	0	0	0	0	1	0	0	0	0	0	0	0	0	0	1	6	3	0	0	0	0	3	0	0	0	0
0	2	0	0	1	0	2	0	0	0	0	0	0	0	0	0	0	0	0	0	0	0	3	0	1	1	1	0	0	0	0	0	0	0	2	0	0	1	0	0	0	3	0	1	1	0	3	0	0	2
0	0	2	1	0	0	0	0	0	0	0	0	1	1	0	1	0	1	1	0	0	0	0	3	0	0	0	0	0	0	1	1	0	1	0	2	1	0	0	0	0	0	0	0	0	0	0	3	1	0
0	0	0	0	0	2	0	1	1	0	0	0	0	0	0	0	0	0	0	0	0	3	0	0	0	0	0	0	1	0	0	0	0	0	0	0	0	0	1	1	2	0	0	0	0	4	0	0	0	0
0	3	0	0	1	0	2	0	0	0	0	0	0	0	0	0	0	0	0	0	0	0	3	0	1	1	1	0	0	0	0	0	0	0	3	0	0	1	0	0	0	2	0	1	1	0	4	0	0	4
0	0	3	1	0	0	0	0	0	0	0	0	4	1	0	1	0	3	1	0	0	0	0	3	0	0	0	0	0	0	5	1	0	1	0	3	1	0	0	0	0	0	0	0	0	0	0	4	1	0
0	0	1	3	0	0	0	0	0	0	0	0	1	4	0	3	0	1	3	0	0	0	0	1	0	0	0	0	0	0	1	5	0	1	0	1	3	0	0	0	0	0	0	0	0	0	0	1	4	0
1	0	0	0	0	0	0	0	0	1	1	2	0	0	4	0	3	0	0	3	1	0	0	0	0	0	0	1	0	2	0	0	5	0	0	0	0	0	0	0	0	0	1	0	0	0	0	0	0	0
0	0	1	2	0	0	0	0	0	0	0	0	2	1	0	4	0	3	1	0	0	0	0	3	0	0	0	0	0	0	2	1	0	5	0	1	2	0	0	0	0	0	0	0	0	0	0	1	2	0
0	1	0	0	2	0	1	0	0	0	0	0	0	0	0	0	0	0	0	0	0	0	1	0	3	2	1	0	0	0	0	0	0	0	5	0	0	2	0	0	0	1	0	3	1	0	1	0	0	2
0	1	0	0	2	0	2	0	0	0	0	0	0	0	0	0	0	0	0	0	0	0	1	0	1	3	2	0	0	0	0	0	0	0	1	0	0	2	0	0	0	1	0	1	3	0	1	0	0	1
0	0	0	0	0	2	0	2	1	0	0	0	0	0	0	0	0	0	0	0	0	1	0	0	0	0	0	0	1	0	0	0	0	0	0	0	0	0	2	1	1	0	0	0	0	3	0	0	0	0
0	0	1	2	0	0	0	0	0	0	0	0	1	1	0	1	0	1	1	0	0	0	0	2	0	0	0	0	0	0	1	1	0	3	0	1	2	0	0	0	0	0	0	0	0	0	0	1	3	0
0	2	0	0	2	0	1	0	0	0	0	0	0	0	0	0	0	0	0	0	0	0	2	0	2	1	1	0	0	0	0	0	0	0	3	0	0	2	0	0	0	1	0	1	1	0	2	0	0	3
0	0	2	1	0	0	0	0	0	0	0	0	1	2	0	2	0	1	2	0	0	0	0	2	0	0	0	0	0	0	1	2	0	1	0	3	1	0	0	0	0	0	0	0	0	0	0	2	1	0
1	0	0	0	0	0	0	0	0	1	1	1	0	0	2	0	2	0	0	2	2	0	0	0	0	0	0	2	0	1	0	0	2	0	0	0	0	0	0	0	0	0	1	0	0	0	0	0	0	0
0	0	0	0	0	1	0	2	1	0	0	0	0	0	0	0	0	0	0	0	0	2	0	0	0	0	0	0	2	0	0	0	0	0	0	0	0	0	2	2	1	0	0	0	0	1	0	0	0	0
0	0	0	0	0	1	0	1	2	0	0	0	0	0	0	0	0	0	0	0	0	1	0	0	0	0	0	0	1	0	0	0	0	0	0	0	0	0	1	2	2	0	0	0	0	1	0	0	0	0
0	0	1	1	0	0	0	0	0	0	0	0	1	1	0	1	0	1	1	0	0	0	0	1	0	0	0	0	0	0	1	1	0	1	0	1	1	0	0	0	0	0	0	0	0	0	0	1	1	0
0	0	0	0	0	1	0	2	1	0	0	0	0	0	0	0	0	0	0	0	0	1	0	0	0	0	0	0	1	0	0	0	0	0	0	0	0	0	2	2	1	0	0	0	0	1	0	0	0	0
0	0	0	0	0	1	0	1	2	0	0	0	0	0	0	0	0	0	0	0	0	1	0	0	0	0	0	0	1	0	0	0	0	0	0	0	0	0	1	2	2	0	0	0	0	1	0	0	0	0
0	0	1	1	0	0	0	0	0	0	0	0	1	1	0	1	0	1	1	0	0	0	0	1	0	0	0	0	0	0	1	1	0	1	0	1	1	0	0	0	0	0	0	0	0	0	0	1	1	0
0	0	0	0	0	1	0	2	1	0	0	0	0	0	0	0	0	0	0	0	0	1	0	0	0	0	0	0	1	0	0	0	0	0	0	0	0	0	2	2	1	0	0	0	0	1	0	0	0	0
0	0	0	0	0	1	0	1	2	0	0	0	0	0	0	0	0	0	0	0	0	1	0	0	0	0	0	0	1	0	0	0	0	0	0	0	0	0	1	2	2	0	0	0	0	1	0	0	0	0
0	0	2	1	0	0	0	0	0	0	0	0	2	1	0	1	0	2	1	0	0	0	0	1	0	0	0	0	0	0	2	1	0	1	0	2	1	0	0	0	0	0	0	0	0	0	0	2	1	0
0	0	2	2	0	0	0	0	0	0	0	0	3	2	0	1	0	3	2	0	0	0	0	1	0	0	0	0	0	0	3	2	0	1	0	2	2	0	0	0	0	0	0	0	0	0	0	2	2	0
0	0	1	2	0	0	0	0	0	0	0	0	1	3	0	2	0	1	3	0	0	0	0	1	0	0	0	0	0	0	1	3	0	1	0	1	2	0	0	0	0	0	0	0	0	0	0	1	2	0
2	0	0	0	0	0	0	0	0	1	1	1	0	0	3	0	2	0	0	3	1	0	0	0	0	0	0	1	0	1	0	0	3	0	0	0	0	0	0	0	0	0	2	0	0	0	0	0	0	0
0	2	0	0	2	0	2	0	0	0	0	0	0	0	0	0	0	0	0	0	0	0	1	0	1	1	1	0	0	0	0	0	0	0	1	0	0	2	0	0	0	1	0	2	2	0	1	0	0	1
0	0	0	0	0	2	0	2	2	0	0	0	0	0	0	0	0	0	0	0	0	1	0	0	0	0	0	0	2	0	0	0	0	0	0	0	0	0	2	1	1	0	0	0	0	2	0	0	0	0
1	0	0	0	0	0	0	0	0	2	1	1	0	0	1	0	1	0	0	1	3	0	0	0	0	0	0	2	0	2	0	0	1	0	0	0	0	0	0	0	0	0	1	0	0	0	0	0	0	0
0	0	0	0	0	3	0	1	1	0	0	0	0	0	0	0	0	0	0	0	0	3	0	0	0	0	0	0	2	0	0	0	0	0	0	0	0	0	1	1	2	0	0	0	0	2	0	0	0	0
0	1	0	0	4	0	3	0	0	0	0	0	0	0	0	0	0	0	0	0	0	0	3	0	1	1	1	0	0	0	0	0	0	0	1	0	0	2	0	0	0	2	0	1	3	0	2	0	0	1
0	0	0	0	0	4	0	3	1	0	0	0	0	0	0	0	0	0	0	0	0	2	0	0	0	0	0	0	1	0	0	0	0	0	0	0	0	0	2	1	2	0	0	0	0	3	0	0	0	0
0	1	0	0	2	0	4	0	0	0	0	0	0	0	0	0	0	0	0	0	0	0	2	0	1	1	1	0	0	0	0	0	0	0	1	0	0	2	0	0	0	2	0	1	2	0	3	0	0	1
0	0	0	0	0	2	0	4	1	0	0	0	0	0	0	0	0	0	0	0	0	1	0	0	0	0	0	0	1	0	0	0	0	0	0	0	0	0	2	1	1	0	0	0	0	2	0	0	0	0
0	0	2	1	0	0	0	0	0	0	0	0	2	1	0	1	0	2	1	0	0	0	0	1	0	0	0	0	0	0	2	1	0	1	0	2	1	0	0	0	0	0	0	0	0	0	0	2	1	0
0	0	1	2	0	0	0	0	0	0	0	0	1	2	0	1	0	1	2	0	0	0	0	1	0	0	0	0	0	0	1	2	0	1	0	1	2	0	0	0	0	0	0	0	0	0	0	1	2	0
0	0	0	0	0	1	0	1	2	0	0	0	0	0	0	0	0	0	0	0	0	1	0	0	0	0	0	0	2	0	0	0	0	0	0	0	0	0	1	1	1	0	0	0	0	1	0	0	0	0
4	0	0	0	0	0	0	0	0	2	1	1	0	0	1	0	1	0	0	1	1	0	0	0	0	0	0	1	0	2	0	0	1	0	0	0	0	0	0	0	0	0	2	0	0	0	0	0	0	0
0	4	0	0	1	0	1	0	0	0	0	0	0	0	0	0	0	0	0	0	0	0	2	0	1	1	1	0	0	0	0	0	0	0	3	0	0	1	0	0	0	1	0	2	1	0	3	0	0	4
0	0	4	1	0	0	0	0	0	0	0	0	3	1	0	1	0	3	1	0	0	0	0	2	0	0	0	0	0	0	3	1	0	1	0	3	1	0	0	0	0	0	0	0	0	0	0	3	1	0
0	0	1	4	0	0	0	0	0	0	0	0	1	3	0	2	0	1	3	0	0	0	0	1	0	0	0	0	0	0	1	3	0	1	0	1	3	0	0	0	0	0	0	0	0	0	0	1	3	0
1	0	0	0	0	0	0	0	0	1	1	1	0	0	3	0	2	0	0	3	2	0	0	0	0	0	0	2	0	1	0	0	3	0	0	0	0	0	0	0	0	0	1	0	0	0	0	0	0	0
0	0	0	0	0	1	0	1	1	0	0	0	0	0	0	0	0	0	0	0	0	2	0	0	0	0	0	0	2	0	0	0	0	0	0	0	0	0	1	1	1	0	0	0	0	1	0	0	0	0
0	0	1	1	0	0	0	0	0	0	0	0	1	3	0	3	0	1	2	0	0	0	0	1	0	0	0	0	0	0	1	3	0	1	0	1	1	0	0	0	0	0	0	0	0	0	0	1	1	0
1	0	0	0	0	0	0	0	0	1	1	2	0	0	3	0	3	0	0	2	1	0	0	0	0	0	0	1	0	2	0	0	3	0	0	0	0	0	0	0	0	0	1	0	0	0	0	0	0	0
0	0	1	1	0	0	0	0	0	0	0	0	2	1	0	3	0	3	1	0	0	0	0	1	0	0	0	0	0	0	2	1	0	3	0	1	1	0	0	0	0	0	0	0	0	0	0	1	1	0
0	0	0	0	0	2	0	1	1	0	0	0	0	0	0	0	0	0	0	0	0	2	0	0	0	0	0	0	1	0	0	0	0	0	0	0	0	0	1	1	4	0	0	0	0	2	0	0	0	0
0	1	0	0	1	0	2	0	0	0	0	0	0	0	0	0	0	0	0	0	0	0	2	0	1	1	2	0	0	0	0	0	0	0	1	0	0	1	0	0	0	4	0	1	1	0	2	0	0	1
2	0	0	0	0	0	0	0	0	1	1	1	0	0	1	0	1	0	0	1	1	0	0	0	0	0	0	2	0	1	0	0	1	0	0	0	0	0	0	0	0	0	4	0	0	0	0	0	0	0
0	2	0	0	1	0	1	0	0	0	0	0	0	0	0	0	0	0	0	0	0	0	1	0	1	1	4	0	0	0	0	0	0	0	1	0	0	1	0	0	0	2	0	4	1	0	1	0	0	1
1	0	0	0	0	0	0	0	0	1	1	1	0	0	1	0	1	0	0	1	2	0	0	0	0	0	0	4	0	1	0	0	1	0	0	0	0	0	0	0	0	0	2	0	0	0	0	0	0	0
0	0	0	0	0	1	0	1	3	0	0	0	0	0	0	0	0	0	0	0	0	2	0	0	0	0	0	0	4	0	0	0	0	0	0	0	0	0	1	1	1	0	0	0	0	1	0	0	0	0
1	0	0	0	0	0	0	0	0	3	3	1	0	0	1	0	1	0	0	2	1	0	0	0	0	0	0	1	0	4	0	0	1	0	0	0	0	0	0	0	0	0	1	0	0	0	0	0	0	0
1	0	0	0	0	0	0	0	0	1	3	3	0	0	2	0	2	0	0	1	2	0	0	0	0	0	0	1	0	2	0	0	2	0	0	0	0	0	0	0	0	0	1	0	0	0	0	0	0	0
0	0	1	1	0	0	0	0	0	0	0	0	3	1	0	2	0	2	1	0	0	0	0	1	0	0	0	0	0	0	2	1	0	2	0	1	1	0	0	0	0	0	0	0	0	0	0	1	1	0
[truncated: 664 more columns]

## Sheet: Figure3c
Time	FLIIP			cdFLIIP
	210709_wt	210714_wt	210820_wt	210804_1_cd	210804_2_cd	210820_cd
0	1.14653	1.18689	1.0821	1.05905	1.28113	0.96322
0.25	1.15038	1.18448	1.08408	1.06243	1.27234	0.96488
0.5	1.15256	1.17993	1.08752	1.06268	1.26248	0.97241
0.75	1.15159	1.17453	1.09156	1.06276	1.27316	0.97557
1	1.15023	1.17512	1.09604	1.05963	1.26823	0.9757
1.25	1.15186	1.17571	1.09905	1.06208	1.24462	0.97639
1.5	1.15625	1.17564	1.1026	1.06397	1.23477	0.97765
1.75	1.15784	1.16858	1.10454	1.0628	1.23883	0.98322
2	1.1588	1.16845	1.10589	1.04195	1.2483	0.98527
2.25	1.16244	1.16856	1.10412	1.04334	1.2574	0.99193
2.5	1.16195	1.1726	1.10438	1.04771	1.25638	1.00634
2.75	1.16112	1.17108	1.10444	1.07093	1.24951	1.01534
3	1.15751	1.1711	1.1071	1.07847	1.23121	1.02218
3.25	1.15649	1.1703	1.10898	1.08003	1.21655	1.02002
3.5	1.15093	1.17209	1.11194	1.0823	1.20655	1.01887
3.75	1.14443	1.16755	1.11505	1.0859	1.20292	1.01784
4	1.13957	1.16593	1.11741	1.08798	1.19389	1.02089
4.25	1.14156	1.16267	1.11922	1.08443	1.19361	1.0221
4.5	1.14858	1.16097	1.11967	1.08103	1.18121	1.02787
4.75	1.14961	1.16048	1.11978	1.07285	1.18653	1.03276
5	1.1498	1.16412	1.11841	1.07357	1.17424	1.03725
5.25	1.1432	1.1665	1.11757	1.07601	1.16272	1.04749
5.5	1.14088	1.16969	1.12016	1.08315	1.17193	1.05493
5.75	1.13477	1.16586	1.12356	1.08915	1.1698	1.05478
6	1.13349	1.16253	1.12854	1.09064	1.16968	1.05139
6.25	1.13434	1.15823	1.13035	1.09297	1.17203	1.04693
6.5	1.14053	1.16373	1.13127	1.09269	1.16785	1.04264
6.75	1.14585	1.1637	1.13245	1.09395	1.15198	1.04018
7	1.15142	1.16538	1.13301	1.08696	1.1356	1.04501
7.25	1.14932	1.16056	1.13287	1.08253	1.13136	1.05208
7.5	1.14787	1.16009	1.1308	1.08489	1.12677	1.05856
7.75	1.14432	1.15766	1.13138	1.0897	1.11558	1.06058
8	1.1448	1.16168	1.13309	1.08744	1.10909	1.05682
8.25	1.14381	1.16376	1.13575	1.09309	1.09159	1.05573
8.5	1.14524	1.16409	1.13787	1.1031	1.095	1.04527
8.75	1.15012	1.16028	1.14075	1.1108	1.10865	1.04112
9	1.15414	1.15617	1.14332	1.11565	1.11367	1.03627
9.25	1.15467	1.15614	1.14606	1.1138	1.11109	1.04191
9.5	1.15052	1.15642	1.14573	1.12258	1.0927	1.04671
9.75	1.14582	1.15932	1.14228	1.13034	1.08648	1.05289
10	1.14357	1.15346	1.13611	1.13135	1.07391	1.05396
10.25	1.14446	1.15627	1.13024	1.13073	1.06535	1.05462
10.5	1.14641	1.15077	1.12593	1.12739	1.07757	1.05045
10.75	1.14809	1.15146	1.12528	1.12835	1.0797	1.04577
11	1.15337	1.14872	1.12586	1.13161	1.07307	1.04321
11.25	1.1556	1.14975	1.12725	1.1481	1.06565	1.04682
11.5	1.15624	1.15103	1.12974	1.16122	1.07975	1.05463
11.75	1.15199	1.14966	1.13143	1.16237	1.09918	1.05934
12	1.14798	1.14148	1.13108	1.15319	1.10966	1.06196
12.25	1.13833	1.13659	1.12882	1.14881	1.12012	1.05942
12.5	1.12684	1.13298	1.12591	1.13905	1.10795	1.05927
12.75	1.11434	1.1337	1.12289	1.12897	1.08872	1.05755
13	1.11056	1.13299	1.11842	1.11386	1.07054	1.05316
13.25	1.10401	1.12826	1.11257	1.10343	1.06585	1.04905
13.5	1.10143	1.11939	1.10813	1.09576	1.06311	1.04569
13.75	1.09299	1.10723	1.10307	1.08435	1.0523	1.04181
14	1.08524	1.09721	1.09928	1.07681	1.04387	1.04184
14.25	1.07866	1.08678	1.0941	1.07302	1.03514	1.03487
14.5	1.07039	1.08066	1.08676	1.07234	1.03509	1.03705
14.75	1.0702	1.07476	1.07799	1.06854	1.03812	1.0293
15	1.06988	1.07032	1.06996	1.0665	1.03781	1.02277
15.25	1.07157	1.06608	1.06293	1.0638	1.02892	1.01783
15.5	1.07301	1.05685	1.05869	1.05968	1.02782	1.02214
15.75	1.07624	1.05747	1.05515	1.05817	1.01196	1.0257
16	1.07551	1.05306	1.05225	1.05939	1.00685	1.02482
16.25	1.07082	1.05617	1.05148	1.06119	0.996157	1.02086
16.5	1.06266	1.05629	1.04985	1.05246	1.00307	1.02056
16.75	1.05588	1.05513	1.04958	1.05077	1.01576	1.01457
17	1.05407	1.05281	1.04799	1.04727	1.02032	1.01424
17.25	1.05694	1.04702	1.04601	1.04954	1.0364	1.01112
17.5	1.05803	1.04691	1.04188	1.04527	1.02749	1.01052
17.75	1.06261	1.05073	1.03941	1.04228	1.02259	1.01382
18	1.06566	1.05293	1.03753	1.04241	1.01527	1.01612
18.25	1.0662	1.05301	1.03666	1.04337	1.02994	1.02165
18.5	1.05873	1.05003	1.03653	1.03752	1.02835	1.01743
18.75	1.05176	1.04964	1.03582	1.03802	1.02336	1.02303
19	1.04623	1.04859	1.03554	1.03858	1.01312	1.01789
19.25	1.04495	1.04781	1.03497	1.03719	1.00855	1.01927
19.5	1.04664	1.04576	1.03555	1.03499	1.01344	1.01939
19.75	1.04692	1.04646	1.03585	1.03314	1.02933	1.01786
20	1.04738	1.04562	1.03418	1.0414	1.03848	1.01683
20.25	1.04794	1.04148	1.0318	1.04301	1.03793	1.01819
20.5	1.05018	1.03877	1.02879	1.04638	1.03484	1.0195
20.75	1.0497	1.036	1.02598	1.04563	1.02087	1.0181
21	1.04596	1.03556	1.02389	1.0414	1.02798	1.01466
21.25	1.04128	1.03252	1.02377	1.03461	1.03855	1.01042
21.5	1.0404	1.03215	1.02375	1.03058	1.05142	1.01436
21.75	1.03882	1.03076	1.02236	1.03299	1.04223	1.01885
22	1.03861	1.03276	1.01977	1.03353	1.03534	1.01685
22.25	1.03738	1.02923	1.0196	1.03365	1.04492	1.01442
22.5	1.03745	1.02969	1.0194	1.03022	1.03188	1.01732
22.75	1.03842	1.02468	1.0209	1.02859	1.03487	1.01757
23	1.03781	1.02581	1.02072	1.02609	1.02473	1.01529
23.25	1.03366	1.02362	1.01972	1.02493	1.03835	1.00676
23.5	1.02892	1.02521	1.01789	1.02384	1.03987	1.00648
23.75	1.02573	1.02598	1.01643	1.02033	1.04496	1.00575
24	1.02222	1.02906	1.01492	1.02095	1.02927	1.00714
24.25	1.02645	1.02537	1.01381	1.02839	1.03094	1.01068
24.5	1.02884	1.01879	1.01292	1.0306	1.04091	1.01328
24.75	1.0333	1.01704	1.013	1.03156	1.03466	1.01644
25	1.03385	1.01414	1.01308	1.0238	1.03295	1.01451
25.25	1.03003	1.01348	1.01257	1.02196	1.03411	1.01217
25.5	1.02445	1.01311	1.01139	1.01436	1.01428	1.00564
25.75	1.01601	1.01516	1.00998	1.01131	1.00746	1.00344
26	1.01303	1.01986	1.00964	1.01562	1.00364	1.00298
26.25	1.0136	1.01771	1.00899	1.01533	1.00437	1.00615
26.5	1.01107	1.0141	1.00763	1.01545	1.00956	1.00557
26.75	1.01261	1.0123	1.00569	1.00908	0.99893	1.0051
27	1.01416	1.00997	1.00421	1.00902	1.00034	0.99938
27.25	1.01299	1.01187	1.00351	1.00956	1.00526	0.99766
27.5	1.01315	1.01328	1.00344	1.0074	1.00159	0.99523
27.75	1.00955	1.0109	1.00378	1.0094	0.99962	0.99682
28	1.007	1.01088	1.00486	1.00485	0.985199	0.99655
28.25	1.00351	1.00482	1.00393	1.01074	0.988776	0.99632
28.5	0.999421	1.00475	1.00352	1.00312	0.988004	0.99583
28.75	1.00058	1.00345	1.00201	1.0089	0.990296	0.99703
29	1.00053	1.00505	1.00117	1.0028	0.991113	0.99548
29.25	1.00299	1.00343	0.99906	1.00463	0.998838	0.99882
29.5	1.00351	1.00091	0.99818	0.998954	1.00381	0.99937
29.75	1.00526	0.998704	0.99772	0.997657	0.998337	1.0026
30	1.00076	0.999742	0.99809	0.99675	1.00403	0.99968
30.25	0.996291	1.00134	0.99869	1.00094	1.00418	1.00239
30.5	0.992833	0.997561	0.99971	0.99836	1.00873	0.99875
30.75	0.996599	0.995755	1.00095	0.997274	1.00669	1.00404
31	1.00122	0.989309	1.0009	0.990616	1.00599	1.00601
31.25	1.00226	0.989065	0.99955	0.99321	0.991132	1.00674
31.5	1.01019	0.987041	0.99844	0.986008	0.976627	1.00699
31.75	1.02252	0.985342	1.00101	0.978408	0.966064	1.00776
32	1.0429	0.987625	1.00675	0.944449	0.988495	1.00937
32.25	1.05069	0.991971	1.01529	0.955325	0.995477	1.01765
32.5	1.05218	0.995666	1.02168	0.973319	0.999427	1.01602
32.75	1.04615	0.997189	1.02474	1.01034	1.00436	1.01829
33	1.0471	0.999932	1.02322	1.02266	1.01498	1.02164
33.25	1.05149	1.00732	1.01941	1.03445	1.02947	1.03053
33.5	1.06521	1.02228	1.01504	1.04728	1.03659	1.02823
33.75	1.08014	1.04262	1.0132	1.06541	1.06285	1.02211
34	1.10187	1.07125	1.01572	1.09698	1.08035	1.018
34.25	1.12244	1.10086	1.02116	1.12572	1.10383	1.02499
34.5	1.13842	1.13433	1.0291	1.14467	1.1132	1.03478
34.75	1.14684	1.16448	1.03971	1.16221	1.12604	1.04148
35	1.15112	1.19342	1.05533	1.17161	1.14039	1.04959
35.25	1.15885	1.22057	1.0704	1.17777	1.15728	1.05518
35.5	1.1703	1.24378	1.08928	1.184	1.17226	1.07158
35.75	1.18225	1.25484	1.10464	1.18922	1.17546	1.09154
36	1.19279	1.26375	1.12064	1.19434	1.18815	1.11658
36.25	1.20481	1.27254	1.13411	1.2055	1.1968	1.14211
36.5	1.21453	1.28753	1.14735	1.18523	1.21878	1.16601
36.75	1.2295	1.30182	1.15991	1.18761	1.21569	1.19214
37	1.24332	1.31295	1.17057	1.19336	1.22274	1.21232
37.25	1.25226	1.32067	1.18062	1.23384	1.23206	1.23357
37.5	1.25729	1.33146	1.1884	1.2467	1.25398	1.24549
37.75	1.25556	1.34192	1.19678	1.25935	1.2722	1.25467
38	1.26024	1.34898	1.20538	1.27725	1.27159	1.26448
38.25	1.26631	1.35324	1.21313	1.28905	1.27266	1.28113
38.5	1.27732	1.35922	1.22136	1.29889	1.27816	1.29722
38.75	1.28697	1.37168	1.22904	1.30857	1.29548	1.31711
39	1.29532	1.38104	1.23733	1.319	1.3097	1.33567
39.25	1.30602	1.38454	1.24646	1.32769	1.31712	1.34871
39.5	1.31904	1.387	1.25544	1.33551	1.32146	1.35559
39.75	1.33114	1.39577	1.26272	1.34403	1.3235	1.36047
40	1.34316	1.40361	1.26784	1.35304	1.33092	1.3698
40.25	1.35545	1.41272	1.2731	1.36233	1.3353	1.38312
40.5	1.36416	1.42163	1.28006	1.36762	1.34453	1.39746
40.75	1.369	1.43082	1.28791	1.37596	1.35118	1.40757
41	1.3683	1.43607	1.29705	1.37706	1.37079	1.42123
41.25	1.36713	1.44445	1.30575	1.38596	1.38181	1.43191
41.5	1.37042	1.45334	1.31365	1.39018	1.38692	1.43648
41.75	1.37682	1.46214	1.32159	1.39973	1.40267	1.43915
42	1.38944	1.47035	1.32847	1.40364	1.40489	1.44076
42.25	1.39934	1.47796	1.33624	1.41067	1.42959	1.45104
42.5	1.41233	1.48458	1.34235	1.41609	1.43186	1.46483
42.75	1.42196	1.48896	1.34806	1.42201	1.44967	1.4727
43	1.43605	1.49979	1.35089	1.42888	1.4514	1.48247
43.25	1.44599	1.51284	1.35461	1.4406	1.45619	1.49249
43.5	1.45082	1.53423	1.35903	1.45657	1.4639	1.50012
43.75	1.45555	1.53917	1.36533	1.46296	1.46978	1.5109
44	1.45955	1.55719	1.37359	1.4641	1.50067	1.51289
44.25	1.46318	1.5716	1.38234	1.46426	1.50382	1.52564
44.5	1.46886	1.59035	1.39175	1.48148	1.52339	1.53432
44.75	1.47155	1.5992	1.40147	1.4917	1.51725	1.54355
45	1.48181	1.60709	1.41198	1.51026	1.53758	1.55255
45.25	1.49381	1.62041	1.42085	1.51139	1.54279	1.5592
45.5	1.51103	1.62597	1.42794	1.51157	1.55173	1.56582
45.75	1.52656	1.62941	1.43418	1.50718	1.54507	1.57524
46	1.53617	1.62919	1.43965	1.50533	1.5532	1.58494
46.25	1.54473	1.64139	1.44705	1.51003	1.5719	1.59644
46.5	1.54501	1.65433	1.45354	1.52191	1.57944	1.60262
46.75	1.54539	1.66181	1.46018	1.52834	1.59749	1.60831
47	1.5454	1.66876	1.46677	1.53569	1.60821	1.61459
47.25	1.54764	1.68521	1.47376	1.54804	1.62621	1.6195
47.5	1.5588	1.70216	1.48196	1.56093	1.62157	1.62568
47.75	1.56686	1.72668	1.48903	1.57169	1.63295	1.63133
48	1.57994	1.73656	1.48999	1.57776	1.6364	1.63736
48.25	1.58991	1.74978	1.48618	1.5971	1.66235	1.64411
48.5	1.6038	1.74987	1.48754	1.62201	1.65357	1.65344
48.75	1.61696	1.75365	1.49232	1.63355	1.65591	1.66574
49	1.62207	1.75508	1.50041	1.63525	1.66273	1.67539
49.25	1.62506	1.76348	1.50554	1.63228	1.67333	1.67977
49.5	1.62299	1.77337	1.51207	1.64309	1.67792	1.68531
49.75	1.62664	1.77597	1.51834	1.66191	1.68388	1.69195
50	1.63253	1.77835	1.5245	1.67526	1.68687	1.69918
50.25	1.64381	1.78287	1.53156	1.68378	1.69604	1.70828
50.5	1.65703	1.78949	1.54062	1.68913	1.6937	1.7132
50.75	1.6741	1.79335	1.54521	1.69558	1.69574	1.72225
51	1.68513	1.80183	1.54967	1.70128	1.70797	1.72675
51.25	1.69717	1.80789	1.55133	1.70607	1.72096	1.73611
51.5	1.69793	1.81681	1.55686	1.71648	1.72929	1.74256
51.75	1.69866	1.82216	1.56133	1.72953	1.74248	1.74981
52	1.70154	1.82906	1.56743	1.73472	1.74105	1.7512
52.25	1.71082	1.83643	1.57313	1.73594	1.74904	1.76405
52.5	1.72041	1.84795	1.58093	1.73362	1.7624	1.77373
52.75	1.72657	1.8571	1.58795	1.73956	1.7783	1.77902
53	1.73171	1.8649	1.59636	1.74235	1.79039	1.78829
53.25	1.74067	1.86369	1.60262	1.74749	1.80951	1.79175
53.5	1.75237	1.86888	1.60834	1.75036	1.81802	1.79766
53.75	1.77061	1.86847	1.61479	1.75852	1.81677	1.79737
54	1.78377	1.87788	1.61988	1.76768	1.79971	1.80642
54.25	1.79779	1.88184	1.62522	1.76805	1.81649	1.81421
54.5	1.801	1.89459	1.62964	1.77644	1.83463	1.82403
54.75	1.80141	1.90316	1.63897	1.78017	1.84579	1.8317
55	1.79783	1.91158	1.64738	1.7911	1.84734	1.8415
55.25	1.80073	1.90745	1.65501	1.798	1.85099	1.85315
55.5	1.80634	1.90556	1.66123	1.80244	1.86523	1.86255
55.75	1.81188	1.91004	1.66733	1.80896	1.88055	1.86303
56	1.82021	1.91967	1.67445	1.8204	1.89796	1.86479
56.25	1.83614	1.92808	1.67971	1.82709	1.90261	1.87197
56.5	1.84888	1.92997	1.68529	1.83456	1.92097	1.88353
56.75	1.85984	1.93088	1.69071	1.83871	1.92998	1.8866
57	1.86372	1.94436	1.69743	1.84154	1.94324	1.88816
57.25	1.86814	1.95392	1.70456	1.84722	1.93354	1.89726
57.5	1.86669	1.96067	1.7139	1.84573	1.93359	1.91178
57.75	1.86427	1.95873	1.72287	1.85948	1.93229	1.91997
58	1.85826	1.95907	1.73311	1.86633	1.94492	1.93183
58.25	1.86315	1.95369	1.74009	1.85956	1.93851	1.93491
58.5	1.86887	1.96174	1.747	1.86585	1.94651	1.94436
58.75	1.88559	1.9685	1.75026	1.86738	1.9415	1.94276
59	1.90132	1.98087	1.75672	1.89801	1.9536	1.94119
59.25	1.90983	1.99149	1.76055	1.90258	1.95123	1.94461
59.5	1.91686	2.00341	1.76455	1.91659	1.95664	1.95539
59.75	1.92381	2.00968	1.76823	1.91848	1.9582	1.96629
60	1.92986	2.01493	1.77429	1.92237	1.96988	1.97512
60.25	1.92683	2.02402	1.78239	1.92155	1.98972	1.97767
60.5	1.92718	2.03097	1.79046	1.93592	2.00991	1.98105
60.75	1.9314	2.04547	1.79461	1.94703	2.02264	1.98447
61	1.9403	2.05513	1.79885	1.9527	2.02753	1.98733
61.25	1.94864	2.06015	1.80228	1.95448	2.00836	1.99631
61.5	1.95663	2.05961	1.80871	1.95268	2.01184	2.00696
61.75	1.96748	2.06613	1.81459	1.94841	2.03705	2.00854
62	1.98205	2.06622	1.8197	1.94765	2.05319	2.01695
62.25	1.99605	2.07252	1.82543	1.95813	2.05212	2.02492
62.5	2.00711	2.07348	1.82951	1.97261	2.03591	2.03467
62.75	2.00133	2.077	1.83582	1.98793	2.03877	2.03482
63	1.99933	2.08115	1.84066	1.99598	2.02556	2.0419
63.25	1.9966	2.08607	1.84707	2.00279	2.02215	2.05023
63.5	1.99898	2.09687	1.85021	1.99731	2.02222	2.0602
63.75	2.00384	2.09678	1.85273	1.98685	2.02908	2.06134
64	2.01727	2.09081	1.8556	1.98238	2.02361	2.06062
64.25	2.03042	2.08105	1.85901	1.99117	2.02759	2.06428
64.5	2.04439	2.08823	1.86426	2.00126	2.03366	2.06495
64.75	2.05345	2.096	1.86806	2.00885	2.05349	2.08327
65	2.06152	2.104	1.87391	2.00806	2.09944	2.08618
65.25	2.06593	2.10808	1.87794	2.01945	2.12613	2.09212
65.5	2.06758	2.11788	1.88417	2.02133	2.12019	2.09426
65.75	2.06077	2.12236	1.89238	2.02828	2.10715	2.07211
66	2.05568	2.12772	1.90175	2.02635	2.09655	2.06515
66.25	2.05331	2.12648	1.9093	2.03229	2.11369	2.05536
66.5	2.06297	2.13666	1.91396	2.04247	2.13399	2.06989
66.75	2.06816	2.14678	1.91825	2.04734	2.14723	2.07479
67	2.08011	2.15281	1.92385	2.04959	2.15397	2.07833
67.25	2.08462	2.15704	1.92968	2.03993	2.14705	2.0875
67.5	2.08852	2.14708	1.93636	2.04933	2.13883	2.09535
67.75	2.09118	2.15324	1.94138	2.05764	2.15169	2.10832
68	2.09729	2.15111	1.94679	2.07069	2.16581	2.11462
68.25	2.10065	2.15556	1.95497	2.07437	2.1596	2.12458
68.5	2.09666	2.15438	1.96073	2.0776	2.1403	2.13174
68.75	2.09161	2.15734	1.96792	2.07716	2.12929	2.1428
69	2.08862	2.16511	1.97095	2.08364	2.14322	2.14988
69.25	2.0881	2.17502	1.97666	2.08996	2.15081	2.15196
69.5	2.0995	2.18187	1.97981	2.09905	2.15453	2.16023
69.75	2.11215	2.18744	1.98483	2.10485	2.15246	2.16547
70	2.12703	2.19045	1.98621	2.10786	2.13988	2.18414
70.25	2.13599	2.18744	1.98908	2.11709	2.16261	2.18602
70.5	2.14574	2.18767	1.99282	2.12581	2.18393	2.18816
70.75	2.1522	2.19388	1.99924	2.13941	2.20657	2.18481
71	2.15694	2.20793	2.00673	2.14656	2.17186	2.19325
71.25	2.15616	2.21784	2.01387	2.15155	2.17053	2.19697
71.5	2.14912	2.21797	2.01966	2.1488	2.16394	2.19519
71.75	2.14582	2.21639	2.02613	2.15447	2.17088	2.20058
72	2.14099	2.21855	2.03286	2.15325	2.16512	2.2066
72.25	2.14449	2.2224	2.03584	2.15945	2.1739	2.22199
72.5	2.1447	2.22621	2.04031	2.16154	2.19164	2.23099
72.75	2.15808	2.23322	2.0436	2.17464	2.18511	2.23608
73	2.16567	2.23499	2.04929	2.17573	2.17898	2.23278
73.25	2.17415	2.2494	2.05116	2.18657	2.1908	2.23335
73.5	2.19104	2.2505	2.05169	2.18556	2.21554	2.23081
73.75	2.20374	2.27035	2.05612	2.19368	2.2381	2.23983
74	2.21003	2.28074	2.06028	2.19725	2.24866	2.24267
74.25	2.20914	2.30608	2.06872	2.20776	2.2325	2.25644
74.5	2.21703	2.31593	2.07538	2.2027	2.23171	2.26077
74.75	2.22186	2.31113	2.08246	2.20162	2.23901	2.26506
75	2.22468	2.3158	2.08599	2.19554	2.25319	2.26589
75.25	2.22307	2.32387	2.09162	2.21003	2.25589	2.26748
75.5	2.22136	2.32625	2.0961	2.20662	2.24098	2.26885
75.75	2.21463	2.31833	2.09994	2.21051	2.25053	2.26968
76	2.21305	2.31285	2.10177	2.19658	2.25813	2.27147
76.25	2.21477	2.31208	2.10653	2.18668	2.29076	2.27915
76.5	2.22566	2.32655	2.11107	2.17789	2.30451	2.28671
76.75	2.2311	2.33345	2.11764	2.17376	2.31727	2.29567
77	2.23079	2.3393	2.12485	2.1916	2.29815	2.30248
77.25	2.23928	2.3312	2.13156	2.20229	2.27881	2.30674
77.5	2.2406	2.326	2.1379	2.22388	2.27911	2.31575
77.75	2.24279	2.32848	2.14306	2.23687	2.28598	2.31398
78	2.23996	2.33987	2.14621	2.24659	2.31208	2.31764
78.25	2.24395	2.34598	2.15217	2.24414	2.31217	2.31596
78.5	2.24925	2.35217	2.15628	2.23021	2.34157	2.32236
78.75	2.2481	2.34669	2.16315	2.23385	2.32944	2.3318
79	2.23948	2.34358	2.1664	2.2344	2.3464	2.33267
79.25	2.23475	2.34001	2.17033	2.24743	2.34126	2.33833
79.5	2.22892	2.34101	2.17324	2.25862	2.34118	2.34337
79.75	2.23412	2.33221	2.18127	2.27343	2.34135	2.34418
80	2.23857	2.34139	2.19139	2.28453	2.35414	2.34423
80.25	2.24652	2.34534	2.20041	2.2866	2.35564	2.344
80.5	2.25768	2.35439	2.206	2.28781	2.35948	2.356
80.75	2.26556	2.36008	2.21345	2.28876	2.35234	2.37007
81	2.27412	2.35658	2.21943	2.29257	2.34813	2.38206
81.25	2.28187	2.36274	2.22794	2.29532	2.3517	2.3746
81.5	2.28299	2.3581	2.23145	2.29634	2.3558	2.37563
81.75	2.28744	2.36348	2.23266	2.30346	2.35759	2.37422
82	2.28717	2.36531	2.23494	2.30414	2.34496	2.37917
82.25	2.28176	2.36314	2.23822	2.3106	2.36042	2.38468
82.5	2.27892	2.36115	2.24436	2.30569	2.36724	2.38359
82.75	2.2767	2.35244	2.24673	2.30214	2.37243	2.38714
83	2.28661	2.35357	2.25337	2.30163	2.37412	2.38842
83.25	2.28861	2.35392	2.2601	2.29663	2.38086	2.39502
83.5	2.29092	2.36198	2.26931	2.295	2.36196	2.39551
83.75	2.30293	2.37188	2.27583	2.30792	2.35124	2.40122
84	2.31625	2.368	2.27826	2.31559	2.38349	2.39902
84.25	2.33161	2.36963	2.2792	2.3274	2.38962	2.40399
84.5	2.32866	2.36564	2.279	2.32966	2.38277	2.40262
84.75	2.33326	2.38492	2.28144	2.33692	2.35753	2.40999
85	2.3343	2.40315	2.28396	2.34795	2.36546	2.40615
85.25	2.34159	2.4253	2.28815	2.3426	2.36305	2.40659
85.5	2.33837	2.41845	2.29155	2.32572	2.34214	2.41126
85.75	2.34483	2.42433	2.29738	2.3225	2.31666	2.4185
86	2.34232	2.42283	2.3021	2.33791	2.31242	2.43116
86.25	2.34174	2.43205	2.30605	2.36444	2.30597	2.43287
86.5	2.33162	2.4333	2.30966	2.37841	2.31779	2.43535
86.75	2.33087	2.42414	2.31289	2.3823	2.32101	2.43709
87	2.33309	2.42209	2.31603	2.36883	2.34355	2.42897
87.25	2.33577	2.41932	2.31778	2.36601	2.34773	2.42979
87.5	2.33203	2.42568	2.31936	2.35847	2.35286	2.42009
87.75	2.33161	2.4224	2.32122	2.36671	2.33544	2.42658
88	2.33514	2.43183	2.3233	2.37422	2.33599	2.42993
88.25	2.34204	2.43178	2.32788	2.38472	2.347	2.45367
88.5	2.34752	2.43625	2.33249	2.40051	2.3515	2.46513
88.75	2.35077	2.43257	2.33555	2.39396	2.35691	2.46728
89	2.34995	2.42685	2.3388	2.39399	2.36744	2.45981
89.25	2.34883	2.42943	2.34087	2.39342	2.38616	2.46373
89.5	2.35069	2.43316	2.34266	2.39241	2.38862	2.47196
89.75	2.35599	2.44143	2.34032	2.39198	2.38666	2.48075
90	2.36014	2.45372	2.34042	2.38346	2.3653	2.47723
90.25	2.36046	2.45998	2.34392	2.39396	2.34384	2.47803
90.5	2.35606	2.4564	2.34886	2.40194	2.34424	2.48166
90.75	2.3494	2.45072	2.35461	2.41632	2.36563	2.49447
91	2.34599	2.44799	2.35756	2.4171	2.40288	2.49992
91.25	2.34578	2.45281	2.36256	2.41777	2.40677	2.50221
91.5	2.34428	2.45638	2.36237	2.41283	2.39028	2.49363
91.75	2.34861	2.45011	2.36548	2.41325	2.37715	2.45188
92	2.35514	2.44614	2.36829	2.42049	2.36743	2.44731
92.25	2.36446	2.43397	2.37076	2.42515	2.38857	2.46682
92.5	2.36468	2.4295	2.37347	2.43081	2.38018	2.51859
92.75	2.36762	2.41647	2.37507	2.4445	2.40875	2.54245
93	2.37472	2.41595	2.37865	2.42406	2.42233	2.54211
93.25	2.38375	2.41518	2.3824	2.33494	2.43446	2.54701
93.5	2.38791	2.41073	2.38645	2.30687	2.42984	2.54684
93.75	2.39104	2.40946	2.38973	2.31179	2.41831	2.55298
94	2.39397	2.40583	2.39238	2.38271	2.41661	2.55505
94.25	2.39567	2.4102	2.39585	2.39903	2.43232	2.55953
94.5	2.39371	2.40214	2.39778	2.40256	2.44923	2.55692
94.75	2.38828	2.40931	2.39752	2.4217	2.45147	2.5581
95	2.3794	2.41842	2.39643	2.42975	2.42466	2.56941
95.25	2.37462	2.43195	2.39887	2.44858	2.40014	2.57556
95.5	2.37488	2.43293	2.40204	2.44995	2.42141	2.57518
95.75	2.37818	2.44152	2.40561	2.44191	2.41762	2.57252
96	2.37983	2.44188	2.40857	2.43481	2.42522	2.57942
96.25	2.38435	2.43858	2.41237	2.43635	2.39751	2.58834
96.5	2.38882	2.43774	2.41777	2.45422	2.41613	2.60367
96.75	2.39429	2.4439	2.42093	2.46007	2.44073	2.60946
97	2.39962	2.45035	2.4215	2.46079	2.46611	2.60802
97.25	2.40501	2.45128	2.42207	2.45295	2.46479	2.60596
97.5	2.40662	2.44047	2.42372	2.45113	2.46084	2.60249
97.75	2.40508	2.43538	2.42719	2.45574	2.44636	2.61795
98	2.40625	2.42984	2.42966	2.45662	2.4112	2.61977
98.25	2.40689	2.42859	2.43716	2.46975	2.40048	2.61554
98.5	2.40783	2.43308	2.44094	2.47484	2.40828	2.60285
98.75	2.40275	2.43611	2.44509	2.48946	2.43234	2.60533
99	2.39275	2.42966	2.44408	2.48931	2.44193	2.6043
99.25	2.39329	2.42494	2.44706	2.48277	2.45115	2.61609
99.5	2.40073	2.42925	2.45033	2.46678	2.4385	2.61302
99.75	2.41517	2.42689	2.45238	2.44322	2.45411	2.61691
100	2.42037	2.43389	2.4537	2.44023	2.46554	2.61762

## Sheet: Figure3e
FLIIP_870	FLIIP_925	cdFLIIP_870	cdFLIIP_925
1.05272	3.34368	0.907266	2.15576
1.13186	3.49972	0.855074	2.07419
1.4788	4.08842	0.907527	2.2005
1.55201	4.39768	0.897515	2.12771
0.787121	2.27517	0.908464	2.09545
0.967837	2.47509	0.891073	2.05136
1.40685	3.83096	0.895072	2.16337
1.00172	2.77137	0.897359	2.10274
1.47931	3.95596	0.875521	2.09127
1.4843	4.21801	0.879886	2.09266
1.57164	4.369	0.863927	2.0931
1.50423	4.21789	0.917866	2.0819
1.2494	3.53841	0.942435	2.28965
1.2246	3.42841	0.847934	2.06074
1.09302	3.29259	0.899098	2.11315
1.50893	4.60682	0.882423	2.00158
1.62686	4.74681	0.93288	2.28856
1.2335	4.06675	0.863114	2.07915
1.61063	4.82926	0.881063	2.05708
1.62741	5.3339	1.00498	1.83589
1.30371	3.77635	0.900208	2.13685
1.56196	4.40887	1.03688	2.26782
1.57892	4.90858	0.877093	2.02805
1.5439	4.39456	0.920894	2.16976
1.61111	4.54159	0.891816	2.11262
1.45452	4.17379	0.894717	2.15115
1.54027	4.90195	0.889444	2.10799
1.52218	4.42101	0.863722	2.0573
1.70733	4.79224	0.866111	2.06261
1.68273	5.18842	0.867672	2.10895
1.50642	4.83588	0.925771	2.18061
1.50827	4.08007	0.931359	2.20936
1.40055	4.232	0.843857	1.88217
1.11936	3.44509	0.963006	2.16
1.53032	4.44843	0.872414	2.14465
1.45627	4.12054	0.928627	2.10743
1.5692	4.22518	0.88911	2.08494
1.13637	3.19446	0.875226	2.09016
1.81466	4.97264	0.859485	2.04158
1.36259	3.52762	0.854575	2.05615
1.70103	4.76641	0.853675	2.07306
1.56111	4.34419	0.911333	2.18303
1.43163	3.78186	0.879484	2.09257
1.36738	3.71732	0.855594	2.14071
1.39334	4.23964	0.844737	2.09613
1.56487	4.34851	0.882836	2.13401
1.48749	4.21675	0.855396	1.95172
1.60831	4.55739	0.912788	2.18907
1.42667	4.17328	0.928676	2.22954
1.26733	3.58979	0.864098	2.07022
1.16016	2.95352	0.892153	2.07739
1.11417	3.1661	0.883705	2.142
1.22749	3.63891	0.923021	2.12678
1.23885	3.59729	0.867153	2.09796
1.15324	3.52379	0.926753	2.25583
1.04358	2.99422	0.916664	2.18484
1.31089	3.73633	0.886087	2.13524
1.62957	5.0563	0.892782	2.15896
1.66665	4.8528	0.889765	2.14876
1.64281	5.22266	0.843079	2.05781
1.94637	5.60167	0.85798	2.05856
1.67764	4.58319	0.902939	2.17543
1.406	4.00809	0.915446	2.15492
1.5293	4.43032	0.889083	2.11282
1.491	4.12904	0.872982	2.10211
1.55418	4.49785	0.909375	2.16786
1.5126	5.30867	0.880439	2.1179
1.54723	4.93229	0.873629	2.10194
1.4351	4.23021	0.842991	2.00796
1.71183	5.53041	0.872569	2.07285
1.2662	3.92544	0.854704	2.06747
1.18158	3.48674	0.878761	2.0492
0.995385	3.1023	0.901976	2.13563
1.21059	3.49197	0.872455	2.11025
0.92398	2.60881	1.00789	2.40909
1.78496	5.18431	0.791857	1.87974
1.39018	4.16537	0.903771	2.17717
1.59135	4.52433	0.849892	2.06119
1.46712	3.81591	0.887967	2.11451
1.54509	4.45321	0.911244	2.23438
1.17227	3.704	0.911418	2.17779
1.52732	4.23701	0.874936	2.1166
1.30356	3.14744	0.90328	2.16888
1.24474	3.5059	0.877817	2.14298
1.28259	3.43938	0.900183	2.20528
1.43264	4.21614	0.936969	2.26805
1.25324	3.73809	0.904114	2.14597
1.59281	4.70358	0.902095	2.16796
1.17823	3.40304	0.910387	2.19051
1.16041	3.01787	0.936467	2.2859
1.439	4.1381	0.925035	2.18732
1.43724	4.12908	0.856529	2.10007
1.60955	4.87617	0.916132	2.24349
1.51575	4.66533	0.877189	2.10526
1.49736	4.65662	0.915314	2.24681
1.54549	4.66617	0.919967	2.20325
1.39857	4.03448	0.894269	2.16441
1.53804	4.30114	0.909483	2.21599
1.616	5.1412	0.905767	2.16639
1.62103	5.49697	0.890848	2.12235
1.66909	4.86278	1.01638	2.28687
1.76187	5.57769	0.878158	2.15382
1.56955	4.55026	1.0368	2.3546
1.60147	5.14887	0.932435	2.2191
1.44978	4.34774	0.908875	2.19944
1.38033	4.09661	0.917166	2.18066
1.51956	4.47487	0.877848	2.10541
1.72766	5.35748	1.22358	2.68374
1.63633	4.98041	0.875738	2.10502
1.96491	6.07691	0.883453	2.13934
1.21128	3.36949	0.90308	2.15481
1.1798	3.55367	0.923287	2.30714
1.27787	3.78028	0.955618	2.35052
0.985287	3.00529	0.948332	2.29079
1.72969	5.04028	0.907546	2.19149
1.31643	3.90271	0.903934	2.17162
1.61427	4.54833	0.865755	2.11351
1.05638	2.97575	1.09952	2.45727
1.29091	3.66324	0.916799	2.22001
1.36153	4.09423	0.978569	2.33089
1.28369	3.75436	0.893632	2.15803
1.48267	3.9074	0.999759	2.33902
1.4343	4.22056	0.90371	2.18772
1.23215	3.9031	0.912525	2.20128
1.52721	4.27955	0.949996	2.22187
1.38898	4.04777	0.861757	2.11291
1.54791	4.58246	0.900512	2.17103
1.30724	3.70126	0.839474	2.07546
1.4101	4.0384	0.857469	2.08375
1.43118	3.97112	0.910021	2.18676
1.43114	4.079	0.911181	2.19842
1.49168	4.31598	0.912234	2.2016
1.25083	3.6536	0.913502	2.25303
1.42275	4.34169	0.933401	2.26059
1.24561	3.93748	0.904547	2.19315
1.36133	3.64504	0.937268	2.26757
1.35071	3.86465	0.90853	2.20854
1.40887	3.91307	0.912568	2.21498
1.65421	5.71213	0.905525	2.18793
1.6034	4.61574	0.909959	2.19449
1.584	4.41326	0.92106	2.26641
1.64558	4.65249	0.953736	2.27089
1.47608	4.07466	0.909866	2.2102
1.84621	5.89949	0.971928	2.27447
1.56977	4.6978	0.874568	2.137
1.09224	3.09337	0.905601	2.23321
1.25524	3.70736	0.874684	2.16922
1.42962	4.29827	0.909331	2.19965
1.5493	4.76488	0.88118	2.14499
1.28933	3.65074	0.879416	2.12814
1.36769	3.94187	0.950094	2.34925
1.45566	4.51217	0.914468	2.20586
1.23191	3.5657	0.89264	2.17274
1.12434	3.17308	0.920014	2.26401
1.51964	4.3418	0.899065	2.15084
1.157	3.32771	0.922918	2.17941
1.40505	4.82376	0.816852	2.09119
1.47632	4.28251	0.895657	2.30866
1.61263	4.62141	1.02637	2.52859
1.53249	4.39544	0.89695	2.27456
1.22571	3.53949	0.892866	2.24002
1.60527	4.37655	0.916142	2.29665
1.32991	3.76399	0.909938	2.30832
1.29782	3.73182	0.889958	2.2955
1.4452	4.18616	0.940124	2.40155
1.21523	3.62653	0.925441	2.34513
1.34216	3.92762	0.920869	2.36611
1.75791	5.69876	0.848077	2.16394
1.5814	4.72361	0.991893	2.50641
1.7794	7.08157	0.920208	2.35137
1.60671	5.12293	0.850465	2.13815
1.65874	5.3161	0.896634	2.28434
1.4665	4.25514	0.914423	2.33481
1.62159	4.8091	0.925973	2.28996
1.55632	4.84811	0.907128	2.27308
1.46324	4.92535	0.867007	2.21617
1.13123	3.24978	0.880662	2.212
1.17077	3.39722	0.878836	2.20273
1.33264	3.91711	0.878261	2.24494
1.17754	3.21297	1.04181	2.53655
1.0878	3.37997	0.92153	2.20326
1.20571	3.5002	0.939762	2.32996
1.34138	3.85882	1.19094	2.53655
1.14365	3.74811	0.955553	2.20326
1.09447	3.13842	0.989424	2.38622
1.02144	3.01272	1.08716	2.75677
1.18903	3.55629	0.925887	2.44795
1.85937	6.05476	0.883369	2.56546
0.932838	2.72889	0.879923	2.67379
1.48947	4.05037	0.838607	2.32601
1.85597	6.14751	1.01725	2.22558
1.3738	3.97351	0.897145	2.24468
1.44095	4.20781	0.916239	2.13083
1.46071	4.44536	0.94237	2.47897
1.61474	4.80873	0.859166	2.27911
1.1737	3.15646	0.817599	2.309
1.25355	3.65444	0.933006	2.36916
1.1547	3.36226	1.02006	2.1593
1.23883	3.69165	0.924805	2.07203
1.32873	3.6981	0.947676	2.36309
1.0475	2.84121	0.948834	2.39359
1.22089	3.85418	0.874971	2.34634
1.48453	5.00285	0.899278	2.43278
1.00884	2.78754	0.895876	2.42222
1.18476	3.61839	1.00791	2.23202
1.3365	4.32821	0.926219	2.27553
1.49981	4.9501	0.837414	2.25726
1.94674	5.97608	0.912839	2.51803
1.3995	3.97451	0.925809	2.38665
1.27707	4.16889	0.95724	2.08887
1.54524	4.63104	0.908896	2.24732
1.10831	3.22656	1.12707	2.27891
1.44155	4.58956	0.902986	2.41223
0.911958	2.58068	0.864698	2.31626
1.63759	5.73169	0.88447	2.73388
0.908885	2.84008	0.904058	2.32582
1.34316	4.31061	0.82201	2.22456
1.16334	3.89646	0.882867	2.23144
1.05268	3.20082	0.847913	2.24858
1.82964	5.13955	0.926984	2.11976
1.6331	4.5582	0.856112	2.23151
1.39756	4.11852	0.872939	2.14545
1.28144	3.67503	0.843343	2.37124
1.05268	1.46749	0.869445	2.19992
1.82964	2.35634	0.976405	2.23708
1.6331	2.08981	0.840254	2.17178
1.39756	1.88823	0.8509	2.23414
1.28144	1.6849	0.83615	2.40097
1.43903	2.13552	1.08276	2.1305
1.21814	3.58109	0.973587	2.17644
1.22168	3.72642	0.918115	2.18251
0.994369	2.58777	0.910172	2.23708
0.934608	2.95452	0.889172	2.17178
1.0655	3.07785	1.01812	2.38005
1.2411	3.88815	0.930339	2.23414
1.08709	2.93792	0.928176	2.40097
1.0625	3.35153	0.955884	2.1305
0.87747	2.72874	0.916949	2.17644
0.983373	2.78658	1.03769	2.18251
1.32885	4.45054	0.962086	2.58825
1.05327	3.03417	0.893265	2.44289
0.982843	2.78249	0.934161	2.27966
0.865727	2.35817	1.01075	2.3112
0.965919	2.81844	0.916099	2.23444
0.878196	2.49268	0.974608	2.52492
1.1561	3.23236	0.906885	2.38948
1.84153	5.08473	0.943485	2.32075
1.62362	4.72297	0.89126	2.43236
1.71701	4.69369	0.900217	2.32078
1.43255	4.10013	0.882793	2.45676
1.61841	4.47154	0.915567	2.4398
1.46928	4.28217	0.954258	2.27413
1.71144	5.02844	0.899833	2.37637
1.71136	5.40798	0.960281	2.54456
1.18811	3.34291	0.898426	2.35434
1.6133	5.00768	0.846604	2.39902
1.75403	4.8332	0.892591	2.29489
2.24309	6.40944	0.911314	2.41539
1.13485	2.91479	0.936249	2.2775
0.950349	2.68983	0.881915	2.32254
1.21022	3.10424	0.915155	2.24299
1.08768	3.0543	0.903177	2.28931
1.33394	4.55374	0.876006	2.45313
1.11827	3.19059	0.86787	2.24745
1.37081	4.21389	0.873592	2.46234
1.31039	4.02699	1.11786	2.34125
1.19337	3.90266	0.915925	2.14643
0.918145	2.57	1.11094	2.25742
1.08755	3.17049	0.912186	2.37565
1.42245	3.43455	0.867322	2.30169
1.23227	3.72567	0.850716	2.23583
1.27059	4.07813	0.909684	2.34673
1.8126	4.90391	0.905474	2.32721
1.25607	3.5282	0.884114	2.23229
0.918145	1.17827	1.05273	2.17986
1.08755	1.45358	0.916312	2.20821
1.42245	1.57465	0.939799	2.60771
1.23227	1.70812	0.891124	2.32109
1.27059	1.86971	0.920043	2.53597
1.8126	2.24831	0.93843	2.20821
1.16596	1.64896	0.883537	2.22963
1.24361	2.05435	0.949918	2.60771
1.25607	1.61758	0.928406	2.32109
1.67651	5.2457	1.00365	2.53597
1.3769	4.13541	1.02624	2.3448
0.944023	2.40742	0.888268	2.1629
1.32936	3.90637	0.927913	2.22578
1.27086	3.62316	0.877312	2.29897
1.18393	3.3936	0.933998	2.30717
1.30248	3.48574	0.859795	2.27592
1.02593	3.19794	0.89372	2.56256
1.29802	3.8175	0.885921	2.27766
1.30555	3.89464	0.85097	2.40118
2.06711	6.96357	0.881643	2.25519
1.86314	7.93995	0.929706	2.38974
1.14354	3.49863	0.909762	2.43936
0.887164	2.15122	1.13003	2.24218
0.626362	1.59745	0.893892	2.37549
0.864222	2.67901	0.866951	2.35694
2.16914	6.74242	0.905975	2.52716
0.938637	2.68739	0.885888	2.55117
1.23261	3.95402	0.866784	2.21899
0.994916	2.67194	0.883787	2.35264
1.32956	4.16947	0.843968	2.22827
0.835388	2.2483	0.868519	2.46595
1.02797	3.44035	0.888719	2.18697
1.54312	5.0129	0.917869	2.28635
0.929074	2.57773	1.06106	2.22527
0.669033	1.78532	0.960162	2.14621
0.767686	2.22072	0.907603	2.18895
0.622076	1.6948	1.05482	2.37672
1.38763	3.81188	0.907305	2.25973
1.45573	4.17737	0.995229	2.65475
1.04005	2.69998	0.932488	2.27541
1.57372	4.47472	0.956697	2.17739
1.62675	4.97732	0.904632	2.33252
1.94393	5.7494	0.899999	2.25511
1.64043	5.53877	0.871053	2.20974
1.42506	4.24988	0.918335	2.24335
1.83013	6.84378	0.944295	2.17783
1.40931	4.26904	0.923677	2.20053
1.418	4.32391	0.889025	2.2869
2.325	7.84835	1.02241	2.32954
1.64043	2.53937	0.879534	2.4849
1.54177	2.08035	0.910633	2.2869
1.22129	1.63954	0.977749	2.32954
1.42733	1.95372	0.89544	2.4849
1.21321	1.59974	0.853391	2.4758
1.25558	1.7995	0.893015	2.31195
1.42506	1.94845	0.981301	2.5704
1.83013	3.13768	0.904898	2.30474
1.17859	1.51257	0.883285	2.44128
1.40931	1.95724	0.91044	2.42195
1.418	1.98239	0.852369	2.37451
2.325	3.59825	0.898162	2.28972
1.35118	3.65642	0.94406	2.31841
1.69276	4.63706	0.90403	2.22661
1.1813	3.41936	0.872028	2.27717
1.21822	3.35157	0.963723	2.38262
1.09659	2.92494	0.838674	2.33597
1.02709	3.16394	0.891975	2.2614
0.92586	2.34699	0.918488	2.57852
1.2336	3.80733	0.870604	2.25062
0.760765	2.20715	0.981566	2.31881
0.669222	1.96501	0.839838	2.47904
1.00209	2.83792	0.925048	2.24462
1.32475	3.98529	0.904252	2.13572
1.26829	3.79983	0.88098	2.24089
1.53731	4.42665	1.07277	2.44117
1.19249	3.33903	1.0222	2.23491
1.38692	4.29756	1.16488	2.21992
1.36115	3.97123	0.939262	2.28558
1.25398	3.76579	0.985213	2.14931
1.2155	3.3493	0.936732	2.255
1.88476	5.96371	0.984056	2.40464
1.49132	4.08495	0.96441	2.31833
1.48958	4.57243	0.917499	2.20513
1.47077	4.11632	0.923544	2.40399
1.24016	3.84685	0.930539	2.15214
1.88693	5.49594	0.973556	2.27349
1.20084	3.50324	0.93506	2.33702
1.60555	5.25118	0.902971	2.24741
1.60295	5.71991	0.966111	2.40529
1.21868	3.46144	1.039	2.17353
1.59456	4.71669	0.913175	2.29057
		0.986815	2.34051
1.32246	4.38405	0.914876	2.25197
1.26602	4.1376	0.984527	2.17353
1.25557	3.74107	1.03417	2.29057
1.67715	4.74334	0.922617	2.34051
1.35383	4.50407	0.854144	2.25197
0.752287	2.28249	0.992719	2.58597
2.16226	7.30307	0.881011	2.4679
1.59456	5.13762	0.938206	2.81542
1.55534	4.51829	0.980535	2.40822
1.67715	2.17469	0.910883	2.468
1.32526	1.88712	0.878686	2.40768
1.36307	1.81758	0.834412	2.41906
1.42456	2.15191	0.860718	2.4618
1.3328	2.12305	0.94806	2.31866
1.35383	2.06499	0.914137	2.32038
0.752287	1.04646	0.939078	2.37969
2.16226	3.34825	0.927398	2.5007
1.59456	2.35546	0.880286	2.38746
1.55534	2.07151	1.03212	2.24756
1.51883	4.42443	0.918806	2.43342
1.82806	5.36054	0.905643	2.51631
1.36095	4.13594	0.951195	2.31631
1.44273	4.07597	0.895356	2.46044
1.33684	3.59946	0.914342	2.3065
1.3032	3.83939	0.924475	2.42857
1.89335	5.56204	0.87692	2.52842
1.32818	3.44113	0.912031	2.28533
1.40206	4.46175	0.840545	2.13207
1.36482	3.95862	0.857218	2.47484
1.12651	3.15679	1.04829	2.24271
1.01143	3.01747	0.915251	2.34862
1.28874	3.88485	0.95409	2.42488
1.57054	4.90881	0.910738	2.26618
1.14531	3.11071	0.901112	2.24807
1.23762	3.6103	0.846765	2.16185
1.1576	3.40426	0.887122	2.20275
1.45202	4.51825	0.870486	2.26618
0.915612	2.16059	0.921653	2.24807
1.89027	5.46654	0.90477	2.16185
1.14214	3.37122	0.97638	2.20275
0.874175	2.91794	0.947666	2.38765
0.978055	2.82045	0.890404	2.33224
0.670433	1.83673	0.940504	2.38003
1.6654	5.44137	0.88815	2.35415
1.17018	3.01931	0.928393	2.19982
0.989552	3.1005	0.866024	2.52306
0.747304	1.82312	0.926584	2.29843
0.901526	2.69561	0.92989	2.23109
0.857252	2.74496	1.01082	2.40751
0.875807	2.52206	0.974409	2.25424
0.68331	2.40831	0.917741	2.30755
1.69898	5.20426	1.02471	2.33069
1.47645	4.49242	0.946661	2.23329
1.65191	5.20354	0.954182	2.24865
1.61605	5.33139	1.13987	2.14476
0.931734	2.84991	0.898579	2.16222
1.48786	3.98603	0.890849	2.619
1.51058	2.26167	0.931016	2.33977
1.49233	2.31705	0.942227	2.37212
1.24703	1.72386	1.06417	2.34164
1.14633	1.72374	0.923578	2.27306
1.50775	1.97831	0.951118	2.15644
1.45774	2.0861	0.900832	2.24711
1.28972	1.89996	0.93079	2.23626
1.3853	2.05229	1.02848	2.31469
1.30095	2.04736	0.839268	2.28316
1.22038	1.85293	0.950979	2.43325
0.931734	1.30661	0.970344	2.31325
1.48786	1.82748	0.886785	2.23359
1.5119	4.58801	0.911667	2.46834
0.95644	2.64403	0.880552	2.22467
1.49255	4.24671	0.84858	2.23359
1.93183	6.12072	0.923326	2.46834
1.67138	4.86273	0.857847	2.22467
1.04518	3.16744	1.07352	2.2176
1.42215	4.33678	0.894718	2.34057
0.910754	2.43634	0.889936	2.16402
1.62632	4.8515	0.908181	2.37791
1.49796	4.40985	0.89075	2.29735
1.55405	5.29898	0.837965	2.56639
1.11273	3.00702	0.912896	2.46947
0.968462	2.87272		2.34706
1.49447	4.67065		2.49429
1.09245	3.50881		2.36518
0.80181	2.13359		2.32719
1.14526	3.53699		2.77217
1.02814	3.03784		2.28433
1.36622	4.63819		2.21319
0.752788	2.28864		2.36055
1.37055	3.83762		2.41775
0.719381	2.31095		2.47479
0.948711	2.87498		2.32908
0.94005	2.5523		2.38653
1.00813	3.36533		2.2787
0.80285	1.7935		2.34045
0.962608	2.70289		2.47586
1.50706	4.09017		2.14123
1.43899	4.08976		2.34543
1.59839	4.96669		2.3481
1.74547	5.25564		2.28119
1.82355	5.7251		2.2706
1.52066	4.4811		2.22673
1.6299	4.70717		2.14505
1.55114	4.75664		2.30269
1.97124	6.12653		2.18795
1.73908	5.16196		2.51855
1.22503	3.8966		2.30717
1.90385	6.50925		2.235
1.45663	4.74943		2.28023
1.75925	2.73795		2.30176
1.65458	2.73147		2.16442
1.22503	1.78648		2.27139
1.90385	2.98431
1.45663	2.17748
1.45032	2.2604
1.24472	1.65536
0.960314	1.03337
1.13531	3.16461
1.44379	3.97922
1.13529	3.57617
1.20006	3.00559
1.25481	3.94941
1.30978	3.76096
1.09977	2.58891
1.34077	4.05795
1.18314	3.1413
1.45766	4.17407
1.98613	6.04277
0.963366	2.28123
1.14647	3.26228
0.9186	2.64753
1.21635	3.12054
1.14357	3.57381
1.12858	3.31765
1.18107	3.73876
0.977392	3.23537
0.936621	2.87881
1.04834	3.15861
1.08643	3.12554
0.715752	1.82115
1.48744	4.1566
1.03963	3.26028
1.41685	5.35796
1.26805	3.80979
1.13995	3.7082
0.809253	2.12353
0.984708	2.93347
0.811342	2.47941
1.62291	4.99304
1.7246	5.17297
2.13912	6.55693
1.61196	4.83933
1.87143	6.02306
1.87232	5.86981
1.97826	7.10935
1.68254	5.463
1.68093	5.02719
1.62347	2.18439
1.68093	2.30483
1.32464	2.17454

## Sheet: Figure3f
FLIIP				cdFLIIP
mean	lowEnd	highEnd	tails	mean	lowEnd	highEnd	tails
18138.3	0.247312	0.28725	0.534562	19618.3	0.325	0.315179	0.640179
17740.1	0.266892	0.255068	0.521959	15555.8	0.278742	0.241866	0.520607
30346.8	0.292453	0.299528	0.591981	13321.6	0.316879	0.308121	0.625
37379.8	0.239706	0.258824	0.498529	17897.6	0.376168	0.323209	0.699377
19889.9	0.272936	0.277523	0.550459	21219.4	0.498267	0.331889	0.830156
19998.8	0.164948	0.159794	0.324742	24395.9	0.284129	0.279689	0.563818
39347.7	0.277322	0.275956	0.553279	15298.1	0.325719	0.287648	0.613367
16263.6	0.25593	0.23221	0.48814	16266.4	0.457243	0.312391	0.769634
36216.4	0.225373	0.250746	0.476119	14550.6	0.431818	0.287879	0.719697
36283.2	0.224185	0.211957	0.436141	15758.6	0.369792	0.375	0.744792
33356.4	0.220974	0.238452	0.459426	12989.9	0.432755	0.329718	0.762473
29725	0.268786	0.322254	0.59104	25247.8	0.352941	0.321865	0.674806
31040.8	0.327744	0.324695	0.652439	9301.95	0.461722	0.360048	0.82177
29536	0.218407	0.207418	0.425824	12241.1	0.362423	0.268994	0.631417
17172.3	0.211465	0.207643	0.419108	18439.8	0.48	0.297	0.777
17719.9	0.251838	0.319853	0.571691	26161.7	0.378428	0.348263	0.726691
17354.8	0.244502	0.265201	0.509702	11339.6	0.352941	0.295187	0.648128
30609.3	0.245958	0.30254	0.548499	15051.6	0.2842	0.265896	0.550096
29182.1	0.211896	0.237918	0.449814	22449.4	0.346507	0.3125	0.659007
35098.8	0.193732	0.185185	0.378917	41298.2	0.372517	0.423841	0.796358
13837	0.230284	0.228707	0.458991	19352.9	0.325521	0.259115	0.584635
15994.4	0.313609	0.310651	0.62426	21024.8	0.44335	0.283251	0.726601
18002.4	0.180162	0.202429	0.382591	22471.6	0.384018	0.328524	0.712542
22527.4	0.249245	0.26284	0.512085	19781.2	0.405769	0.345192	0.750962
28010.9	0.293651	0.344444	0.638095	19132.2	0.34026	0.325974	0.666234
11904.7	0.205128	0.214286	0.419414	14861	0.327184	0.3	0.627184
35325	0.243697	0.258403	0.502101	18411.2	0.424769	0.280093	0.704861
36345.1	0.157221	0.142596	0.299817	16375.1	0.407895	0.316802	0.724696
37818.6	0.242754	0.23913	0.481884	19295.1	0.379147	0.295024	0.674171
26967.3	0.247549	0.294118	0.541667	14559.8	0.379121	0.293956	0.673077
30714.3	0.11215	0.0817757	0.193925	17429.6	0.423349	0.320755	0.744104
34884.7	0.193478	0.193478	0.386957	14859.4	0.414784	0.302875	0.717659
18401.4	0.236301	0.214041	0.450342	25055.7	0.429924	0.320076	0.75
17676.9	0.183761	0.190171	0.373932	23816.7	0.420366	0.32376	0.744125
25501.3	0.311909	0.334594	0.646503	10785.9	0.366947	0.269841	0.636788
19600.2	0.170018	0.157221	0.327239	22449.1	0.377301	0.252556	0.629857
36746	0.215156	0.334235	0.549391	19683.6	0.377649	0.345857	0.723507
31886.3	0.179654	0.155844	0.335498	16073.6	0.362676	0.28169	0.644366
31763	0.242366	0.221374	0.46374	18236.3	0.454447	0.334056	0.788503
18282.7	0.129851	0.128358	0.258209	13325.2	0.361842	0.299342	0.661184
18304.1	0.218553	0.207547	0.426101	16359.6	0.328883	0.251214	0.580097
15345.4	0.100733	0.0952381	0.195971	8234.16	0.378261	0.295652	0.673913
13741.6	0.248227	0.216312	0.464539	15965.1	0.434562	0.292249	0.726811
10194.8	0.163062	0.161398	0.324459	10932.1	0.268571	0.264286	0.532857
16434.8	0.181818	0.146694	0.328512	8925.34	0.496359	0.273058	0.769417
23438.9	0.241758	0.261905	0.503663	9090.93	0.381629	0.279356	0.660985
31325.7	0.231855	0.239919	0.471774	20716.6	0.527711	0.295181	0.822892
13965.3	0.159236	0.152866	0.312102	16631.5	0.324038	0.296154	0.620192
13396.1	0.147783	0.137931	0.285714	11957.1	0.452164	0.312073	0.764237
21272.7	0.215771	0.235702	0.451473	13350.4	0.286241	0.249386	0.535627
12901.4	0.179167	0.177083	0.35625	23254.2	0.295788	0.274725	0.570513
10239.2	0.229437	0.227273	0.45671	12812.1	0.344877	0.311688	0.656566
11817.9	0.311111	0.255556	0.566667	23390.2	0.192042	0.188581	0.380623
16675.5	0.190332	0.181269	0.371601	11915.8	0.389706	0.294118	0.683824
9672.36	0.193478	0.2	0.393478	12903	0.349879	0.301453	0.651332
23935.4	0.215852	0.193929	0.409781	13413.8	0.371663	0.333676	0.705339
17266.8	0.198214	0.216071	0.414286	17212.3	0.212	0.212	0.424
28466	0.158824	0.101961	0.260784	14455.8	0.328603	0.253275	0.581878
30124.3	0.268	0.244	0.512	10686.6	0.254304	0.258216	0.51252
22244.3	0.164502	0.149351	0.313853	12074.8	0.368583	0.332649	0.701232
11999.2	0.27621	0.298387	0.574597	14265.7	0.255814	0.276486	0.5323
31470.3	0.183983	0.209957	0.393939	9440.01	0.334081	0.329596	0.663677
37471.1	0.196429	0.196429	0.392857	17730	0.39	0.296	0.686
25247.9	0.181985	0.170956	0.352941	18205.4	0.327839	0.260073	0.587912
25358.2	0.182482	0.189781	0.372263	12877	0.409978	0.24295	0.652928
24756	0.154902	0.117647	0.272549	15943.2	0.344569	0.238452	0.583021
25035	0.258	0.264	0.522	12586.6	0.421698	0.293396	0.715094
29570	0.170455	0.155303	0.325758	14378.8	0.299363	0.275478	0.574841
24911.2	0.192157	0.101961	0.294118	15949.1	0.380952	0.328042	0.708995
15056.3	0.158	0.132	0.29	14034.6	0.379223	0.304899	0.684122
26468.4	0.0822511	0.0411255	0.123377	15251.3	0.290557	0.294189	0.584746
11939.5	0.206818	0.190909	0.397727	20087.9	0.383436	0.279141	0.662577
11773.6	0.115517	0.141379	0.256897	11007.3	0.375472	0.328302	0.703774
10561	0.154412	0.145221	0.299632	9643.96	0.343137	0.325708	0.668845
12852.9	0.204545	0.17562	0.380165	7301.21	0.359882	0.312684	0.672566
13023.4	0.160112	0.132022	0.292135	12283	0.378517	0.294118	0.672634
15759.7	0.19	0.188	0.378	7979.76	0.417367	0.333333	0.7507
14415.8	0.188172	0.174731	0.362903	10450	0.324248	0.237782	0.56203
15790	0.184783	0.165217	0.35	14282.7	0.325231	0.289352	0.614583
17981.8	0.15625	0.151442	0.307692	8799.84	0.390723	0.345227	0.73595
18133.2	0.17402	0.17402	0.348039	9250.42	0.40572	0.350636	0.756356
22601.8	0.178	0.188	0.366	11560.4	0.308211	0.254218	0.56243
16954	0.119863	0.126712	0.246575	13930.1	0.34083	0.267301	0.608131
8824.42	0.259091	0.247727	0.506818	12892.6	0.317661	0.27867	0.59633
10306.9	0.16	0.137778	0.297778	11860.8	0.229319	0.226178	0.455497
10075.4	0.164683	0.184524	0.349206	10367.3	0.281566	0.285354	0.566919
9585.09	0.202632	0.213158	0.415789	14681	0.451524	0.365651	0.817175
14548.4	0.244589	0.255411	0.5	13919.2	0.294408	0.264803	0.559211
12307.8	0.136752	0.119658	0.25641	13952.4	0.405952	0.354762	0.760714
19324	0.156328	0.16129	0.317618	9772.85	0.325194	0.315205	0.6404
9147.66	0.186147	0.183983	0.37013	14942.6	0.445344	0.29251	0.737854
14750.8	0.289528	0.312115	0.601643	11611.2	0.320192	0.231731	0.551923
14291.6	0.229339	0.241736	0.471074	10798.1	0.351648	0.28022	0.631868
18764.6	0.205714	0.209524	0.415238	11340.6	0.325209	0.267409	0.592618
23878.6	0.220455	0.206818	0.427273	11181.8	0.337403	0.290788	0.628191
18551.1	0.130137	0.130137	0.260274	13085.5	0.318872	0.21692	0.535792
12399.3	0.268889	0.244444	0.513333	12766.7	0.413991	0.303899	0.71789
22080.8	0.214286	0.229437	0.443723	9981.12	0.270096	0.237138	0.507235
21223.1	0.201946	0.194647	0.396594	13658.1	0.366483	0.278085	0.644567
29431.1	0.112936	0.110883	0.223819	11139.8	0.313358	0.252185	0.565543
17024.3	0.166667	0.183099	0.349765	16629	0.393229	0.279948	0.673177
22606	0.16129	0.173697	0.334988	11177.4	0.375514	0.368313	0.743827
20067.9	0.184692	0.1797	0.364393	13544.3	0.320922	0.257092	0.578014
26644	0.271523	0.291391	0.562914	13801.7	0.352894	0.302251	0.655145
16199	0.0930736	0.0974026	0.190476	12509.9	0.306216	0.277879	0.584095
29624.5	0.261628	0.275194	0.536822	14865.5	0.410377	0.358491	0.768868
16322.4	0.164271	0.131417	0.295688	11347.1	0.400955	0.275259	0.676213
11023.2	0.116883	0.103896	0.220779	14886.4	0.332972	0.319957	0.652928
22219.3	0.238095	0.243386	0.481481	12779.8	0.353075	0.265376	0.618451
12868.3	0.154412	0.154412	0.308824	10708.1	0.311943	0.245098	0.557041
13439.3	0.22695	0.237589	0.464539	9160.42	0.265969	0.240838	0.506806
16462.8	0.102296	0.0793319	0.181628	7607.98	0.350719	0.302158	0.652878
21052.9	0.153689	0.135246	0.288934	6446.91	0.309709	0.281553	0.591262
7864.48	0.194268	0.165605	0.359873	8571.74	0.261905	0.238095	0.5
8523.17	0.205567	0.173448	0.379015	11474.3	0.295551	0.272246	0.567797
10241.2	0.151442	0.15625	0.307692	13116.6	0.335079	0.242932	0.57801
10689	0.145833	0.147917	0.29375	8852.34	0.27412	0.240636	0.514756
10874.3	0.195652	0.169565	0.365217	10084.4	0.346399	0.290793	0.637192
11072.3	0.162963	0.144444	0.307407	7614.34	0.305253	0.279485	0.584737
13172.9	0.20155	0.187984	0.389535	11208.8	0.212398	0.218496	0.430894
8246.07	0.173693	0.193929	0.367622	12042.2	0.368868	0.271698	0.640566
9334.28	0.204286	0.211429	0.415714	10967.2	0.483696	0.365217	0.848913
15867.7	0.169312	0.201058	0.37037	8726.72	0.374113	0.31383	0.687943
10536.5	0.140893	0.12543	0.266323	8500.91	0.268786	0.261079	0.529865
10305.9	0.189716	0.200355	0.390071	11737.1	0.296248	0.269082	0.56533
16773.9	0.290323	0.314516	0.604839	8274.79	0.271204	0.249215	0.520419
17234.3	0.188679	0.194969	0.383648	12063.1	0.315	0.263	0.578
17090.9	0.0644007	0.0608229	0.125224	8023.6	0.308793	0.277096	0.58589
25124	0.24792	0.291181	0.539101	10320.2	0.357868	0.303299	0.661168
16475.2	0.145907	0.133452	0.279359	8455.93	0.330106	0.271127	0.601232
20149.9	0.172185	0.17053	0.342715	6708.13	0.285714	0.247321	0.533036
18538.5	0.153392	0.176991	0.330383	11360.2	0.347358	0.296477	0.643836
20936.5	0.263889	0.344136	0.608025	7652.64	0.392479	0.298472	0.690952
9099.64	0.195035	0.202128	0.397163	10495.6	0.327075	0.329051	0.656126
15046.4	0.209141	0.184211	0.393352	9907.13	0.292453	0.274528	0.566981
8083.72	0.206422	0.194954	0.401376	9621.44	0.343931	0.297688	0.641618
9150.62	0.198214	0.191071	0.389286	8826.94	0.234187	0.218373	0.45256
8368.27	0.147177	0.163306	0.310484	7638.45	0.3	0.25	0.55
12890.6	0.17284	0.18107	0.353909	9117.71	0.308036	0.282143	0.590179
12291.2	0.119741	0.100324	0.220065	6048.25	0.341421	0.29636	0.637782
14448.8	0.20059	0.221239	0.421829	7724.84	0.318396	0.291274	0.60967
13472.2	0.206081	0.192568	0.398649	8132.65	0.528	0.347	0.875
12510.3	0.268817	0.295699	0.564516	8385.22	0.287255	0.266667	0.553922
17247.1	0.333969	0.301527	0.635496	10857.1	0.293834	0.251445	0.545279
19057.3	0.285714	0.392381	0.678095	8352.34	0.295852	0.258734	0.554585
13691.4	0.211538	0.192308	0.403846	7501.9	0.305952	0.296429	0.602381
13011.7	0.348525	0.33244	0.680965	6958.89	0.325134	0.304813	0.629947
34500.9	0.170455	0.315341	0.485795	9801.73	0.342615	0.2046	0.547215
21963.6	0.234091	0.236364	0.470455	7557.05	0.340547	0.305239	0.645786
11443.2	0.233945	0.227064	0.461009	9955.31	0.340827	0.257194	0.598022
24831.6	0.0753012	0.0813253	0.156627	4132.14	0.348985	0.359137	0.708122
18936	0.291667	0.28125	0.572917	8485.22	0.307087	0.292463	0.59955
22834.4	0.189759	0.204819	0.394578	7687.07	0.329694	0.310044	0.639738
17586.2	0.29235	0.31694	0.60929	4193.98	0.311538	0.302885	0.614423
19451.3	0.27381	0.337302	0.611111	9357.17	0.251225	0.221814	0.473039
30234.9	0.277778	0.368056	0.645833	8080.04	0.272578	0.276683	0.549261
26675.5	0.382784	0.391941	0.774725	8929.54	0.4375	0.299632	0.737132
25924.5	0.152542	0.135593	0.288136	10726	0.33945	0.295872	0.635321
32732.8	0.233422	0.281167	0.514589	11747	0.443137	0.366667	0.809804
11554.5	0.253036	0.279352	0.532389	11367.5	0.36755	0.288079	0.655629
27851	0.326425	0.378238	0.704663	7675.66	0.338768	0.291667	0.630435
35455.9	0.254348	0.241304	0.495652	20872.9	0.412256	0.327298	0.739554
50835.1	0.191011	0.206742	0.397753	29933.5	0.291096	0.303082	0.594178
23498.2	0.283333	0.427778	0.711111	29251.7	0.32	0.292	0.612
36195.1	0.220657	0.267606	0.488263	10060.9	0.53822	0.268063	0.806283
12108.3	0.320707	0.338384	0.659091	26764.2	0.345652	0.395652	0.741304
37900.6	0.178344	0.171975	0.350318	32402.6	0.443843	0.330176	0.774019
11090.3	0.181406	0.204082	0.385488	9788.55	0.359873	0.267516	0.627389
34037.3	0.168421	0.15	0.318421	22224.7	0.408602	0.327957	0.736559
41681.6	0.215116	0.348837	0.563953	20457.6	0.464516	0.337097	0.801613
39957.2	0.262911	0.429577	0.692488	11646.7	0.384615	0.31891	0.703526
9314.94	0.204545	0.219697	0.424242	27990.6	0.432115	0.326371	0.758486
11091.4	0.19697	0.164141	0.361111	24725.5	0.410256	0.309524	0.71978
17880.9	0.395652	0.436957	0.832609	18902.9	0.465847	0.312842	0.778689
41317.2	0.168224	0.189252	0.357477	22081.4	0.407233	0.311321	0.718553
18123.7	0.181269	0.175227	0.356495	16784	0.380392	0.282353	0.662745
36874.3	0.288306	0.360887	0.649194	14647.8	0.338889	0.342593	0.681481
21036.2	0.321168	0.411192	0.73236	5947.25	0.434705	0.347048	0.781753
35348	0.271739	0.350543	0.622283	8618.8	0.422131	0.374317	0.796448
20850.2	0.299242	0.295455	0.594697	20364.4	0.358173	0.372596	0.730769
28051	0.346774	0.481855	0.828629	14717	0.264184	0.278369	0.542553
21869.1	0.266544	0.367647	0.634191	7808.68	0.462199	0.312715	0.774914
9876.98	0.253012	0.298193	0.551205	8698.82	0.420455	0.325	0.745455
24218.5	0.261765	0.25	0.511765	11518.1	0.451613	0.359447	0.81106
6568.76	0.235294	0.205882	0.441176	8047.93	0.450355	0.301418	0.751773
7664.05	0.265258	0.267606	0.532864	12578.1	0.38716	0.367704	0.754864
9982.21	0.233333	0.251111	0.484444	18482.1	0.314775	0.284797	0.599572
12184.5	0.3663	0.408425	0.774725	6465.81	0.38322	0.310658	0.693878
12671.1	0.177994	0.190939	0.368932	15161	0.430435	0.317391	0.747826
30736.4	0.16875	0.190625	0.359375	13900.3	0.327485	0.304094	0.631579
26524.8	0.21988	0.286145	0.506024	18458.1	0.457045	0.33677	0.793814
17711.2	0.34382	0.274157	0.617978	21650.5	0.361396	0.312115	0.673511
30523.9	0.235577	0.302885	0.538462	24054.9	0.380952	0.344322	0.725275
24701.6	0.139013	0.161435	0.300448	17450.1	0.375573	0.358779	0.734351
22337.8	0.300885	0.300885	0.60177	6256.52	0.395038	0.28626	0.681298
13980.8	0.378125	0.371875	0.75	8855.86	0.384783	0.321739	0.706522
17475	0.215909	0.223485	0.439394	16907.5	0.394828	0.37931	0.774138
21285.4	0.236074	0.262599	0.498674	24248.4	0.33526	0.291908	0.627168
8942.19	0.216867	0.204819	0.421687	33720	0.36136	0.280859	0.642218
22873.5	0.308081	0.310606	0.618687	26616.9	0.474359	0.324176	0.798535
9481.36	0.210356	0.245955	0.456311	13067.4	0.460616	0.34589	0.806507
18623.3	0.158257	0.130734	0.288991	10387.3	0.381636	0.278336	0.659971
14547.9	0.337329	0.47089	0.808219	18030.9	0.408333	0.35625	0.764583
17882.4	0.24505	0.277228	0.522277	11864.8	0.281314	0.291581	0.572895
9957.66	0.318182	0.402597	0.720779	30788.3	0.40847	0.346995	0.755464
9701.84	0.16875	0.16875	0.3375	18038	0.407473	0.393238	0.800712
17909.3	0.262255	0.330882	0.593137	8823.38	0.338235	0.310662	0.648897
18539.8	0.220779	0.275974	0.496753	17328.2	0.362434	0.314815	0.677249
24212.5	0.273224	0.368852	0.642077	20664.1	0.349418	0.394343	0.74376
18300.6	0.152027	0.162162	0.314189	30409.5	0.343972	0.296099	0.640071
18828.6	0.231707	0.323171	0.554878	23000.8	0.414122	0.341603	0.755725
22953.1	0.247104	0.247104	0.494208	22097	0.441558	0.352814	0.794372
26557.4	0.299169	0.31856	0.617729	23585.6	0.441176	0.371972	0.813149
41186.8	0.225888	0.30203	0.527919	12499.2	0.324597	0.322581	0.647177
38364.7	0.285421	0.408624	0.694045	18438.7	0.393333	0.364444	0.757778
12908.8	0.131757	0.0945946	0.226351	14092.3	0.457929	0.273463	0.731392
14487.1	0.221591	0.230114	0.451705	13432	0.335238	0.304762	0.64
9128.03	0.285047	0.320093	0.60514	23693.2	0.39542	0.332824	0.728244
25493.5	0.369565	0.443478	0.813043	11111.9	0.398936	0.251773	0.650709
23722.9	0.271277	0.292553	0.56383	18640.4	0.334783	0.321739	0.656522
38670.2	0.26087	0.300725	0.561594	15830.5	0.468172	0.344969	0.813142
23425.7	0.265789	0.25	0.515789	14172.9	0.321569	0.34902	0.670588
36720	0.285714	0.3	0.585714	13906.3	0.350379	0.352273	0.702652
13588.6	0.287879	0.348485	0.636364	23866.3	0.40583	0.340807	0.746637
19031	0.215054	0.223118	0.438172	9534.05	0.38652	0.352132	0.738652
23930.7	0.281501	0.260054	0.541555	16183.7	0.369416	0.331615	0.701031
27270	0.262048	0.298193	0.560241	13627.4	0.33391	0.271626	0.605536
29317	0.395349	0.379845	0.775194	16247.8	0.465714	0.337143	0.802857
7089.4	0.23125	0.233333	0.464583	7596.18	0.499118	0.324515	0.823633
17910.5	0.25	0.284653	0.534653	5526.26	0.335859	0.368687	0.704545
15043.2	0.212838	0.202703	0.415541	5373.98	0.341991	0.298701	0.640693
7418.29	0.171569	0.166667	0.338235	12309.1	0.466942	0.322314	0.789256
15351.5	0.207831	0.231928	0.439759	8178.52	0.431818	0.352273	0.784091
39217.6	0.291971	0.428224	0.720195	17562.8	0.456863	0.3	0.756863
16850.3	0.264984	0.264984	0.529968	10163.2	0.479853	0.327839	0.807692
5473.53	0.25	0.256757	0.506757	14221.1	0.337868	0.290249	0.628118
16224.7	0.190476	0.221088	0.411565	16078.4	0.445585	0.330595	0.776181
27881.7	0.307359	0.372294	0.679654	16821	0.342593	0.333333	0.675926
21738.7	0.271875	0.353125	0.625	19152.4	0.530504	0.289125	0.819629
27398.2	0.230978	0.25	0.480978	18229.6	0.467532	0.349351	0.816883
20613.7	0.288961	0.298701	0.587662	13621.5	0.328889	0.275556	0.604444
12673.5	0.277083	0.28125	0.558333	16066.2	0.383249	0.401015	0.784264
33908.1	0.303109	0.445596	0.748705	14098.6	0.423986	0.376689	0.800676
8608.73	0.168033	0.163934	0.331967	29223	0.347727	0.368182	0.715909
5442.52	0.210145	0.199275	0.40942	37470.6	0.408795	0.392508	0.801303
27857.9	0.311927	0.360092	0.672018	22371.9	0.401544	0.362934	0.764479
15914.4	0.292929	0.305556	0.598485	25476.1	0.386029	0.336397	0.722426
18318.8	0.25974	0.350649	0.61039	27018.7	0.316384	0.30226	0.618644
11251.6	0.306522	0.413043	0.719565	18884.7	0.380282	0.382629	0.762911
24186.3	0.289604	0.39604	0.685644	25592.8	0.423913	0.343478	0.767391
22211.2	0.295775	0.382629	0.678404	18439.2	0.452	0.306	0.758
12696	0.308008	0.367556	0.675565	7660	0.459559	0.294118	0.753676
5866.72	0.214646	0.199495	0.414141	16496.2	0.461538	0.336315	0.797853
24860.2	0.299618	0.414122	0.71374	27053.9	0.516129	0.36129	0.877419
16338.5	0.260684	0.299145	0.559829	23311.8	0.41954	0.348659	0.768199
7556.23	0.295455	0.333333	0.628788	11007.5	0.340909	0.27686	0.617769
11831.7	0.239437	0.262911	0.502347	20579.6	0.471774	0.310484	0.782258
9591.66	0.321637	0.319688	0.641326	7058	0.440083	0.338843	0.778926
11758.9	0.203474	0.191067	0.394541	21550.4	0.558333	0.3125	0.870833
10504	0.208075	0.192547	0.400621	17152.3	0.371495	0.329439	0.700935
17707.5	0.305263	0.336842	0.642105	9206.55	0.329439	0.306075	0.635514
12679.8	0.267391	0.326087	0.593478	6529.51	0.44586	0.367834	0.813694
12080.8	0.237624	0.309406	0.54703	14493.9	0.39313	0.30916	0.70229
13306.1	0.413625	0.396594	0.810219	14105.4	0.463492	0.319048	0.78254
13848	0.275986	0.304659	0.580645	19810	0.372852	0.323024	0.695876
9200.34	0.238579	0.248731	0.48731	21988.7	0.35	0.393478	0.743478
12514	0.303371	0.301124	0.604494	6856.36	0.388316	0.391753	0.780069
8848.04	0.215686	0.217647	0.433333	9926.72	0.36413	0.315217	0.679348
19090.5	0.257062	0.262712	0.519774	5862.62	0.433931	0.349103	0.783034
14136.8	0.28355	0.318182	0.601732	5278.88	0.303175	0.274603	0.577778
6224.27	0.253776	0.305136	0.558912	4142.26	0.309524	0.280952	0.590476
11366.1	0.281385	0.398268	0.679654	9373.09	0.381032	0.327787	0.708819
8747.37	0.183099	0.237089	0.420188	9349.08	0.394572	0.40501	0.799582
10408.8	0.214286	0.260204	0.47449	9331.34	0.446691	0.351103	0.797794
10112.7	0.27027	0.239865	0.510135	14374.4	0.415512	0.314404	0.729917
10583.1	0.335878	0.290076	0.625954	10175.6	0.521645	0.300866	0.822511
13376	0.163934	0.188525	0.352459	9469.18	0.406522	0.415217	0.821739
8871.06	0.24537	0.282407	0.527778	7066.88	0.296703	0.271062	0.567766
16848.9	0.262626	0.272727	0.535354	16032.9	0.404826	0.308311	0.713137
15022.6	0.152174	0.137681	0.289855	9806.94	0.403509	0.382066	0.785575
12187.4	0.253333	0.268889	0.522222	17365.1	0.377823	0.303901	0.681725
8118.98	0.258065	0.336022	0.594086	13478.9	0.350962	0.270833	0.621795
7877.51	0.195783	0.243976	0.439759	24145.2	0.358824	0.403922	0.762745
13466.9	0.217532	0.207792	0.425325	8906.5	0.413706	0.345178	0.758883
14307.4	0.340909	0.363636	0.704545	14844.7	0.470874	0.383495	0.854369
14685.7	0.242754	0.304348	0.547101	12610.3	0.333824	0.269118	0.602941
23916.2	0.316354	0.386059	0.702413	10680.9	0.397917	0.36875	0.766667
18491.2	0.247368	0.315789	0.563158	11693.6	0.295699	0.282258	0.577957
29189.3	0.311905	0.42381	0.735714	10904.9	0.364583	0.3875	0.752083
16360.8	0.252011	0.257373	0.509383	8742.66	0.434156	0.312757	0.746914
11328	0.257062	0.262712	0.519774	17687.5	0.471735	0.364522	0.836257
30227.5	0.26087	0.264822	0.525692	13621.3	0.372642	0.278302	0.650943
20286.8	0.184783	0.206522	0.391304	11488.4	0.266	0.22	0.486
28679.4	0.374046	0.402672	0.776718	11240.2	0.290043	0.268398	0.558442
8184.75	0.257373	0.265416	0.522788	4991.58	0.496104	0.303896	0.8
28337.1	0.391156	0.360544	0.751701	22893.1	0.458015	0.308397	0.766412
11255.7	0.252336	0.301402	0.553738	8453.47	0.514184	0.333333	0.847518
18501.7	0.222826	0.233696	0.456522	9828.05	0.385714	0.315873	0.701587
26877.5	0.308989	0.337079	0.646067	13718.6	0.368321	0.335878	0.704198
26136.8	0.202046	0.219949	0.421995	15620.9	0.43949	0.404459	0.843949
12327.4	0.350282	0.370056	0.720339	19270.3	0.336957	0.354348	0.691304
14763.9	0.275229	0.277523	0.552752	16335.5	0.405303	0.32197	0.727273
15682	0.333333	0.239216	0.572549	11799.4	0.482818	0.32646	0.809278
3934.65	0.230519	0.237013	0.467532	14372.1	0.296099	0.324468	0.620567
17856.8	0.28479	0.38835	0.673139	13916.4	0.403302	0.424528	0.82783
29119	0.285311	0.350282	0.635593	9445.24	0.431635	0.289544	0.72118
24382.1	0.317204	0.360215	0.677419	6435.92	0.453333	0.4	0.853333
15853.3	0.254902	0.242647	0.497549	15381	0.445755	0.320755	0.766509
11470.3	0.280757	0.255521	0.536278	4476.94	0.488235	0.333333	0.821569
11083.6	0.29661	0.313559	0.610169	6500.13	0.421756	0.341603	0.763359
8924.21	0.25419	0.282123	0.536313	5510.82	0.38172	0.430108	0.811828
6890.84	0.204494	0.195506	0.4	8816.33	0.367857	0.325	0.692857
7742.9	0.189189	0.192568	0.381757	14434.5	0.529524	0.32	0.849524
8607.59	0.225989	0.257062	0.483051	14699.5	0.438172	0.295699	0.733871
12219.4	0.28012	0.304217	0.584337	6078.09	0.442997	0.379479	0.822476
11230.3	0.301703	0.3382	0.639903	11606.7	0.314168	0.201232	0.5154
11305.1	0.225	0.253125	0.478125	15293.7	0.382353	0.305882	0.688235
16621.4	0.405836	0.440318	0.846154	5510.97	0.288168	0.26145	0.549618
12588.5	0.213615	0.178404	0.392019	13811	0.257202	0.213992	0.471193
20437.9	0.242754	0.26087	0.503623	12236.6	0.375573	0.346565	0.722137
23737.7	0.209016	0.229508	0.438525	23411.3	0.458554	0.315697	0.77425
20955.1	0.239583	0.277778	0.517361	22422.7	0.366412	0.295802	0.662214
19993.9	0.400458	0.430206	0.830664	18292.2	0.410985	0.325758	0.736742
5721.03	0.253378	0.273649	0.527027	15878.4	0.384298	0.334711	0.719008
22658.1	0.340483	0.453083	0.793566	17137.5	0.361169	0.382046	0.743215
18590.7	0.251412	0.271186	0.522599	20090.6	0.452229	0.428344	0.880573
15706.5	0.350282	0.358757	0.70904	9719.55	0.292279	0.237132	0.529412
30158.9	0.331461	0.356742	0.688202	9164.63	0.303644	0.299595	0.603239
35061.4	0.274011	0.389831	0.663842	13512.6	0.337662	0.34632	0.683983
13592.4	0.204545	0.178571	0.383117	5304.57	0.544218	0.357143	0.901361
19342.8	0.279343	0.305164	0.584507	16225.7	0.477273	0.325758	0.80303
17236.3	0.282609	0.329193	0.611801	10374.9	0.404412	0.323529	0.727941
8903.01	0.276882	0.416667	0.693548	13469.9	0.359343	0.427105	0.786448
11285.5	0.345499	0.437956	0.783455	10355.7	0.427481	0.29313	0.720611
6751.28	0.280899	0.267416	0.548315	12391.9	0.378173	0.329949	0.708122
20846.8	0.315574	0.315574	0.631148	10415.3	0.485251	0.346608	0.831858
21066.3	0.321101	0.396789	0.71789	12618.9	0.372	0.36	0.732
16309.7	0.378947	0.402632	0.781579	14972.9	0.35596	0.327815	0.683775
11763.4	0.318421	0.386842	0.705263	12919.3	0.426866	0.365672	0.792537
5226.76	0.28012	0.307229	0.587349	10244.5	0.48913	0.3	0.78913
7499.83	0.231183	0.22043	0.451613	13852.4	0.371111	0.308889	0.68
3838.53	0.263441	0.247312	0.510753	8102.4	0.448718	0.387821	0.836538
6898.58	0.237013	0.253247	0.49026	12149	0.287546	0.335165	0.622711
5807.84	0.207921	0.217822	0.425743	16788.7	0.529338	0.304619	0.833958
5147.19	0.23125	0.221875	0.453125	9319.71	0.337405	0.262595	0.6
6952.75	0.29932	0.274376	0.573696	18008.1	0.445017	0.30756	0.752577
10252.3	0.215789	0.197368	0.413158	10454.8	0.405882	0.315686	0.721569
7673.15	0.248731	0.261421	0.510152	9510.1	0.344969	0.291581	0.63655
7071.89	0.336756	0.334702	0.671458	4462.06	0.564103	0.316239	0.880342
9589.35	0.466767	0.282477	0.749245	7195.78	0.367391	0.330435	0.697826
5337.27	0.465686	0.362745	0.828431	4956.95	0.449495	0.335859	0.785354
14163.7	0.276836	0.299435	0.576271	11485.7	0.435764	0.336806	0.772569
10182.8	0.317416	0.320225	0.63764	18245.5	0.525641	0.291209	0.81685
16594.4	0.285354	0.328283	0.613636	6659.69	0.401384	0.406574	0.807958
19119.6	0.24375	0.321875	0.565625	27542.9	0.585324	0.312287	0.897611
20917.8	0.269022	0.328804	0.597826	7105.18	0.413462	0.322115	0.735577
17759.4	0.431818	0.242424	0.674242	16294.5	0.380952	0.29304	0.673993
12321.5	0.319876	0.329193	0.649068	16315.9	0.513314	0.298817	0.81213
18820.7	0.393333	0.391111	0.784444	12138.5	0.425573	0.406489	0.832061
23232.1	0.325843	0.342697	0.668539	2969.06	0.453757	0.351156	0.804913
13326.1	0.177285	0.182825	0.360111	10255.9	0.41573	0.345506	0.761236
16278.4	0.246753	0.292208	0.538961	6266.19	0.45	0.404348	0.854348
6308.54	0.259887	0.29096	0.550847	5153.65	0.416838	0.318275	0.735113
10518.2	0.32971	0.416667	0.746377	6600.71	0.477558	0.312388	0.789946
16576.1	0.213178	0.290698	0.503876	10611.9	0.362222	0.262222	0.624444
9531.12	0.170068	0.159864	0.329932	5565.35	0.492	0.298	0.79
14818.1	0.251445	0.34104	0.592486	18996.4	0.387931	0.344828	0.732759
18856.9	0.265487	0.339233	0.60472	32433.6	0.496078	0.341176	0.837255
2608.85	0.306604	0.299528	0.606132	6817.79	0.439103	0.304487	0.74359
14196	0.319797	0.428934	0.748731	11721.2	0.280605	0.240715	0.52132
11027.6	0.34507	0.387324	0.732394	10114	0.282534	0.231164	0.513699
11628.8	0.287449	0.362348	0.649798	21539.5	0.372951	0.340164	0.713115
5526.59	0.237288	0.200565	0.437853	12269.8	0.378261	0.306522	0.684783
6642.32	0.268139	0.252366	0.520505	15092	0.403893	0.311436	0.715328
7214.83	0.334337	0.35241	0.686747	22199.9	0.552326	0.335271	0.887597
6826.16	0.332661	0.375	0.707661	8735.72	0.367698	0.310997	0.678694
4364.66	0.33871	0.327957	0.666667	13537.6	0.405797	0.311594	0.717391
7122.63	0.417219	0.387417	0.804636	7491.08	0.318275	0.293634	0.61191
7875.26	0.322034	0.310734	0.632768	8773.07	0.323045	0.298354	0.621399
6627.59	0.241573	0.235955	0.477528	6717.65	0.456647	0.33815	0.794798
7117.05	0.245763	0.251412	0.497175	5614	0.383178	0.35514	0.738318
5421.7	0.202046	0.186701	0.388747	5808.19	0.372401	0.353497	0.725898
10598.1	0.396875	0.31875	0.715625	7261.92	0.389671	0.36385	0.753521
8466.22	0.222772	0.230198	0.45297	4756.56	0.350932	0.347826	0.698758
11109.6	0.316384	0.341808	0.658192	8735.85	0.394118	0.323529	0.717647
15584	0.35809	0.323607	0.681698	10224.3	0.408397	0.351145	0.759542
18465.8	0.296196	0.453804	0.75	8560.63	0.334831	0.285393	0.620225
10509.7	0.205202	0.208092	0.413295	10101.4	0.389655	0.324138	0.713793
15278.5	0.332298	0.310559	0.642857	9612.26	0.304569	0.317259	0.621827
7310.25	0.201807	0.21988	0.421687	9274.53	0.336283	0.389381	0.725664
8688.9	0.225	0.253125	0.478125	16770.1	0.350163	0.2443	0.594463
5734.36	0.165254	0.165254	0.330508	5811.81	0.313152	0.298539	0.611691
7328.11	0.301075	0.327957	0.629032	7690.7	0.319643	0.291071	0.610714
4126.55	0.308442	0.305195	0.613636	15856.9	0.287234	0.287234	0.574468
8756.88	0.4	0.365909	0.765909	6616.55	0.291188	0.266284	0.557471
3180.16	0.365909	0.411364	0.777273	15024.1	0.394	0.354	0.748
14335.2	0.30791	0.338983	0.646893	9619.53	0.376344	0.357527	0.733871
11933.1	0.247788	0.20354	0.451327	10659.1	0.352798	0.36253	0.715328
5259.17	0.376437	0.387931	0.764368	5624.35	0.389583	0.410417	0.8
11022.5	0.308989	0.300562	0.609551	11976.8	0.316667	0.264583	0.58125
8043.15	0.396594	0.469586	0.86618	7911.26	0.316667	0.25	0.566667
14634	0.290323	0.360215	0.650538	7007.43	0.402647	0.345936	0.748582
17666.3	0.271318	0.313953	0.585271	8615.76	0.347826	0.300567	0.648393
7140.55	0.295775	0.319249	0.615023	11459.6	0.360294	0.316176	0.676471
3520.62	0.27957	0.261649	0.541219	12459.8	0.455312	0.335582	0.790894
24013.2	0.433824	0.416667	0.85049	7385.57	0.417197	0.363057	0.780255
8404.96	0.368217	0.401163	0.76938	12306.6	0.339888	0.33427	0.674157
9467.68	0.259587	0.294985	0.554572	8196.19	0.35619	0.407619	0.76381
14886	0.244318	0.272727	0.517045	6379.58	0.350515	0.321306	0.671821
12448.3	0.277056	0.298701	0.575758	8897.22	0.391534	0.289242	0.680776
6354.88	0.312207	0.429577	0.741784	2164.37	0.404	0.336	0.74
15997.5	0.303371	0.33427	0.63764	5999.73	0.553606	0.296296	0.849903
15534.4	0.307432	0.364865	0.672297	2794.08	0.386364	0.354167	0.74053
10127.3	0.289086	0.424779	0.713864	4039.77	0.419608	0.333333	0.752941
11620.9	0.277108	0.337349	0.614458	2051.7	0.385321	0.362385	0.747706
9497.03	0.217742	0.258065	0.475806	3020.77	0.457038	0.28702	0.744059
9959.39	0.283133	0.36747	0.650602	5645.64	0.311364	0.261364	0.572727
6936.06	0.262136	0.271845	0.533981	10256.7	0.391941	0.327839	0.71978
7107.76	0.292056	0.373832	0.665888	10314.7	0.32	0.29	0.61
6814.53	0.239437	0.246479	0.485915	7976.37	0.381313	0.308081	0.689394
6590.11	0.329545	0.413636	0.743182	7751.97	0.514504	0.316031	0.830534
3888.08	0.275	0.263636	0.538636	13635.5	0.425101	0.340081	0.765182
7043.19	0.293333	0.282222	0.575556	3400.83	0.441718	0.34816	0.789877
5261.11	0.265169	0.258427	0.523596	14886.5	0.409385	0.391586	0.800971
5504.1	0.234848	0.227273	0.462121	15605.7	0.536982	0.381657	0.918639
5187.74	0.242152	0.246637	0.488789	10415.9	0.292208	0.281385	0.573593
4481.19	0.251412	0.254237	0.50565	11511.3	0.353306	0.400826	0.754132
5423.48	0.301124	0.305618	0.606742	16571.2	0.545652	0.317391	0.863043
4565.4	0.300725	0.286232	0.586957	8485.68	0.36215	0.329439	0.691589
7743.07	0.209459	0.179054	0.388514	8726.68	0.357782	0.318426	0.676208
5629.59	0.280967	0.280967	0.561934	8572.1	0.351485	0.326733	0.678218
				6515.04	0.34264	0.291878	0.634518
				15050.2	0.569892	0.260753	0.830645
				9801.27	0.357843	0.323529	0.681373
				9731.35	0.377778	0.364444	0.742222
				12428.2	0.360806	0.283883	0.644689
				10085.9	0.453027	0.286013	0.73904
				6803.94	0.301038	0.283737	0.584775
				8631.76	0.374138	0.324138	0.698276
				7178.89	0.251989	0.220159	0.472149
				11600.6	0.461538	0.352564	0.814103
				7746.4	0.349817	0.318681	0.668498
				8108.57	0.28	0.252	0.532
				11699.5	0.438053	0.315634	0.753687
				3998.48	0.441176	0.349265	0.790441
				4642.2	0.404762	0.324675	0.729437
				3194.5	0.403175	0.303175	0.706349

## Sheet: Figure3g
time (min)	FRET_FLIIP						time (min)	FRET_cdFLIIP						time (min)	FRET_saline
0	1.00322	0.999468	0.995178	0.997926	0.995767	0.997413	0	0.981612	0.981897	0.985833	0.977029	0.982114	0.973903	0	1.00082	0.976115	0.978834	0.968479	0.966185	0.961417
0.666667	0.999236	0.99504	1.00069	0.996196	0.99563	0.997121	0.666667	0.984841	0.977484	0.98447	0.977816	0.98006	0.975033	0.666667	0.997498	0.983014	0.969967	0.976019	0.967529	0.976205
1.33333	1.00452	0.999728	0.997582	0.995763	0.996318	0.996133	1.33333	1.00104	0.978778	0.98386	0.981474	0.981765	0.985656	1.33333	0.997533	0.980728	0.967203	0.978944	0.971865	0.980737
2	0.986279	0.995888	0.994843	0.997191	0.995394	0.996644	2	0.993487	0.982233	0.988061	0.986037	0.984895	0.983627	2	0.999745	0.98236	0.97086	0.980259	0.976609	0.998597
2.66667	1.00028	1.00134	1.00017	0.998905	0.995529	0.99814	2.66667	0.99921	0.984691	0.995363	0.988783	0.986121	0.986381	2.66667	0.999037	0.984481	0.969057	0.98196	0.980325	1.00021
3.33333	1.02591	0.997256	0.998497	0.997253	0.9975	0.997902	3.33333	0.991157	0.988734	0.995401	0.989489	0.988791	0.98755	3.33333	1.00314	0.987212	0.980749	0.985291	0.987117	1.00618
4	1.02562	0.996231	1.00374	0.997294	0.998095	0.999327	4	1.01021	0.991361	0.995332	0.992601	0.991304	0.992386	4	1.00056	0.99311	0.989387	0.988587	0.987387	1.00648
4.66667	1.02351	0.99683	0.991704	0.999049	0.995988	0.997572	4.66667	1.0042	0.994313	0.99501	0.995182	0.99481	0.991298	4.66667	1.00003	0.997495	0.995153	0.992143	0.990756	0.999729
5.33334	1.00211	1.0015	0.99946	0.996767	1.00238	0.99959	5.33334	0.999457	0.999393	0.998158	0.996198	0.996686	0.996992	5.33334	0.997551	0.997751	0.999146	0.9978	0.995197	0.999864
6	1.00844	1.00099	1.00341	1.00325	0.999016	0.996768	6	0.999981	1.0014	1.00158	0.998583	1.00073	1.00308	6	0.999318	0.999456	1.0051	0.999546	1.00037	0.993702
6.66667	0.984677	1.00203	1.00184	1.00104	1.00261	1.00351	6.66667	1.00103	1.00504	1.00406	1.0034	1.00257	1.0005	6.66667	0.998746	1.00042	1.00275	1.00413	1.00563	0.99775
7.33334	0.980675	0.999709	1.0028	1.00122	1.00069	0.999224	7.33334	0.991514	1.00361	1.00007	1.00473	1.00575	1.00776	7.33334	1.00127	1.00553	1.007	1.00656	1.00863	0.992668
8	0.974959	1.00271	0.997041	1.00138	1.00123	1.00401	8	0.993601	1.00488	1.00579	1.00931	1.00814	1.00799	8	1.00251	1.00623	1.00147	1.01124	1.01203	1.00981
8.66667	0.98232	1.00275	1.00085	1.00462	1.00049	1.0022	8.66667	0.98488	1.00467	1.00873	1.01333	1.0114	1.01025	8.66667	1.0028	1.00942	1.00013	1.00877	1.01565	1.02497
9.33334	0.979587	1.00202	1.00705	1.00214	1.00435	1.00469	9.33334	0.982089	1.00513	1.00709	1.01414	1.01231	1.01853	9.33334	0.995613	1.01435	1.00847	1.01341	1.02358	1.0262
10	0.975853	1.00751	0.997466	1.00251	1.00442	0.999275	10	0.98019	1.00805	1.01248	1.0198	1.01505	1.00979	10	0.987319	1.0148	1.01023	1.01746	1.02626	1.02616
10.6667	0.992944	1.01207	1.0037	1.00777	1.00846	1.00926	10.6667	0.987066	1.01634	1.02018	1.02734	1.02079	1.03015	10.6667	0.983058	1.02209	1.0099	1.02062	1.03087	1.03652
11.3333	0.99306	1.02234	1.00347	1.01337	1.0135	1.01124	11.3333	0.985228	1.01991	1.02282	1.03998	1.03256	1.02536	11.3333	0.98296	1.02131	1.00031	1.02297	1.03274	1.03664
12	0.991963	1.0242	1.02314	1.01435	1.01501	1.01903	12	0.99536	1.02494	1.03795	1.04406	1.03721	1.02819	12	0.974993	1.02103	1.00143	1.02503	1.0314	1.03112
12.6667	0.987787	1.01061	1.00631	1.01511	1.0165	1.02026	12.6667	1.00196	1.02855	1.03031	1.05091	1.05465	1.034	12.6667	0.972495	1.02196	1.00422	1.02573	1.03658	1.02916
13.3333	0.982032	1.01943	1.00139	1.01297	1.01838	1.01813	13.3333	1.00282	1.03424	1.0294	1.04746	1.04741	1.03497	13.3333	0.973076	1.00799	1.00732	1.03275	1.03798	1.01671
14	0.971441	1.01478	0.999424	1.01562	1.01436	1.01568	14	1.01084	1.03956	1.031	1.05532	1.05025	1.0407	14	0.968337	1.02429	1.01625	1.03485	1.04337	1.02985
14.6667	0.967503	1.00945	0.997954	1.01474	1.0121	1.0161	14.6667	1.0155	1.04208	1.03212	1.05554	1.0544	1.04577	14.6667	0.967995	1.02537	1.02171	1.03804	1.04768	1.03213
15.3333	0.962726	1.01056	0.99723	1.02066	1.01467	1.01749	15.3333	1.02225	1.04748	1.03216	1.06111	1.05825	1.05321	15.3333	0.968398	1.03131	1.01489	1.0426	1.05292	1.03023
16	0.954063	1.00376	0.997448	1.01868	1.0099	1.01179	16	1.02558	1.05208	1.03363	1.06913	1.0645	1.05686	16	0.967987	1.03279	1.00906	1.0441	1.05327	1.03773
16.6667	0.955198	1.00077	0.997366	1.01224	1.0106	1.01723	16.6667	1.03009	1.05298	1.03783	1.06899	1.06572	1.06418	16.6667	0.969354	1.03488	1.00594	1.05106	1.05804	1.03207
17.3333	0.959208	1.00167	0.996726	1.01088	1.01675	1.01251	17.3333	1.03266	1.06104	1.04019	1.07579	1.0701	1.06458	17.3333	0.96794	1.03577	1.00453	1.0544	1.06217	1.03405
18	0.957533	1.00187	0.995627	1.009	1.01881	1.0135	18	1.03661	1.06323	1.04066	1.07684	1.07358	1.0703	18	0.966338	1.03548	1.00962	1.05723	1.06825	1.03133
18.6667	0.958417	1.00154	0.994537	1.01145	1.01675	1.01287	18.6667	1.04043	1.07133	1.04403	1.08242	1.07749	1.07082	18.6667	0.966738	1.03508	1.01053	1.06209	1.0727	1.03379
19.3333	0.953394	1.0046	0.997621	1.01021	1.02005	1.01192	19.3333	1.04118	1.0742	1.0499	1.08285	1.08215	1.08383	19.3333	0.967598	1.03713	1.00633	1.06116	1.07433	1.05477
20	0.956148	1.00715	0.998374	1.01372	1.01961	1.01248	20	1.04888	1.08032	1.05333	1.08427	1.08602	1.08241	20	0.970112	1.03942	1.00416	1.0631	1.08122	1.02667
20.6667	0.956678	1.00539	0.997381	1.01407	1.02099	1.0156	20.6667	1.04794	1.0835	1.05342	1.08816	1.08808	1.08554	20.6667	0.964293	1.04447	1.00181	1.0647	1.08057	1.03105
21.3333	0.95821	1.01967	0.999981	1.0126	1.02013	1.01326	21.3333	1.05464	1.08594	1.05721	1.09392	1.09347	1.09195	21.3333	0.965925	1.04483	1.00689	1.06187	1.08401	1.0294
22	0.954529	1.00222	0.995617	1.01309	1.02118	1.01048	22	1.05897	1.09184	1.05971	1.09442	1.09717	1.09399	22	0.966832	1.04653	1.0087	1.06158	1.08718	1.03365
22.6667	0.959983	1.00676	0.996266	1.01573	1.02018	1.01217	22.6667	1.05961	1.09627	1.06135	1.099	1.1	1.10192	22.6667	0.965905	1.05339	1.01257	1.06363	1.09479	1.04529
23.3333	0.960113	1.01383	0.994712	1.01583	1.02144	1.01178	23.3333	1.06309	1.10031	1.06351	1.106	1.10381	1.10547	23.3333	0.970131	1.05229	1.0168	1.06489	1.0957	1.0426
24	0.957646	1.01733	0.995312	1.01528	1.02224	1.01259	24	1.06713	1.10443	1.07529	1.107	1.10625	1.10977	24	0.973733	1.04428	1.00869	1.06784	1.10365	1.05227
24.6667	0.961215	1.01296	0.997074	1.01455	1.02439	1.01333	24.6667	1.07308	1.10887	1.07515	1.11107	1.10972	1.11508	24.6667	0.977134	1.04559	1.01106	1.07089	1.10935	1.05151
25.3333	0.955256	1.015	0.998318	1.0141	1.02325	1.01285	25.3333	1.07338	1.11274	1.07645	1.11578	1.11564	1.12173	25.3333	0.978879	1.0481	1.01428	1.07455	1.11026	1.06233
26	0.956719	1.01237	1.00018	1.01651	1.02314	1.01322	26	1.07774	1.11648	1.07323	1.11991	1.11628	1.1234	26	0.983084	1.05352	1.02029	1.07875	1.11276	1.043
26.6667	0.958412	1.01486	0.999004	1.01392	1.02405	1.01345	26.6667	1.08101	1.12152	1.0759	1.12507	1.12141	1.12763	26.6667	0.984273	1.05405	1.02702	1.08189	1.11363	1.04677
27.3333	0.960403	1.01094	0.998949	1.01741	1.02164	1.01063	27.3333	1.08444	1.12153	1.0783	1.12872	1.1255	1.13046	27.3333	0.981963	1.04996	1.03408	1.08557	1.11175	1.05424
28	0.963221	1.00559	1.0026	1.01751	1.02301	1.01983	28	1.08519	1.13018	1.08051	1.13287	1.12941	1.1323	28	0.98123	1.04573	1.0337	1.09048	1.11448	1.0589
28.6667	0.957757	1.0066	1.00578	1.01832	1.02382	1.01653	28.6667	1.09296	1.13187	1.08365	1.13852	1.13316	1.13448	28.6667	0.98309	1.0481	1.02524	1.09581	1.1205	1.05592
29.3333	0.95595	1.00633	1.00603	1.01468	1.02432	1.01825	29.3333	1.09545	1.13581	1.08695	1.14179	1.13568	1.14212	29.3333	0.98556	1.05057	1.02384	1.10124	1.12564	1.04921
30	0.956836	1.00139	1.00558	1.01932	1.02396	1.01862	30	1.09823	1.1375	1.08794	1.14678	1.13768	1.14258	30	0.986788	1.04655	1.02852	1.10342	1.12712	1.04236
30.6667	0.957923	1.00354	1.00313	1.01576	1.02384	1.02482	30.6667	1.09994	1.13521	1.09086	1.15434	1.14308	1.14877	30.6667	0.989064	1.04845	1.02535	1.11328	1.13498	1.04996
31.3333	0.958219	1.0071	1.00524	1.01654	1.02762	1.02363	31.3333	1.10416	1.13427	1.09614	1.15664	1.15045	1.15732	31.3333	0.989301	1.05687	1.02962	1.11422	1.14162	1.06086
32	0.960224	1.0031	1.00234	1.01903	1.02668	1.02334	32	1.10359	1.14092	1.09639	1.16384	1.15176	1.15663	32	1.02198	1.06094	1.03378	1.12097	1.14712	1.06114
32.6667	0.961319	1.00661	1.00461	1.01751	1.02843	1.02507	32.6667	1.10804	1.14712	1.10188	1.16518	1.15415	1.16183	32.6667	1.02901	1.05891	1.03261	1.12707	1.14896	1.06663
33.3334	0.963367	1.00181	1.00547	1.0169	1.02789	1.02311	33.3334	1.11116	1.14534	1.1021	1.17423	1.15811	1.15811	33.3334	1.02508	1.05942	1.03162	1.12741	1.15436	1.06479
34	0.95892	1.00792	1.00691	1.02022	1.03266	1.02243	34	1.10925	1.15023	1.10652	1.17616	1.16583	1.17228	34	1.01743	1.0612	1.02824	1.13154	1.15141	1.06642
34.6667	0.964762	1.00669	1.00831	1.0173	1.03332	1.02484	34.6667	1.11731	1.15474	1.10462	1.18027	1.16511	1.17334	34.6667	1.01419	1.06638	1.03133	1.1343	1.15575	1.0718
35.3334	0.961445	1.00677	1.00424	1.01782	1.03102	1.02262	35.3334	1.11518	1.15444	1.1111	1.18755	1.16977	1.17691	35.3334	1.0119	1.06013	1.03641	1.13157	1.16018	1.06698
36	0.962866	1.01069	1.008	1.02248	1.03422	1.0267	36	1.11858	1.16131	1.11157	1.18713	1.17529	1.18731	36	1.00973	1.05912	1.04083	1.13347	1.16436	1.06487
36.6667	0.965529	1.01145	1.00909	1.01946	1.03407	1.02495	36.6667	1.11597	1.16097	1.11658	1.1926	1.17921	1.18152	36.6667	1.00454	1.05243	1.04268	1.13097	1.17046	1.06023
37.3334	0.964201	1.01199	1.00649	1.02213	1.03528	1.02608	37.3334	1.11885	1.16618	1.11883	1.19485	1.18003	1.18066	37.3334	1.00123	1.05431	1.04741	1.13158	1.17449	1.0578
38	0.966765	1.00988	1.00893	1.02508	1.03549	1.0258	38	1.12438	1.16947	1.12172	1.1999	1.18525	1.19237	38	1.00214	1.05852	1.04575	1.13192	1.17667	1.05457
38.6667	0.963354	1.01234	1.00777	1.02242	1.03434	1.02629	38.6667	1.1227	1.16973	1.12702	1.19833	1.19094	1.19626	38.6667	1.00246	1.06045	1.0428	1.1371	1.18191	1.05745
39.3334	0.963795	1.01042	1.00669	1.01976	1.03883	1.0274	39.3334	1.12686	1.17777	1.12923	1.20256	1.1864	1.19862	39.3334	1.00481	1.06897	1.04006	1.14313	1.1939	1.06281
40	0.966394	1.01057	1.01029	1.02305	1.03878	1.02991	40	1.1284	1.18242	1.12986	1.2058	1.19067	1.20463	40	1.00291	1.0706	1.03951	1.14947	1.19454	1.06867
40.6667	0.966643	1.01024	1.00764	1.02655	1.03745	1.02922	40.6667	1.13565	1.1835	1.13117	1.20744	1.19532	1.20409	40.6667	1.0006	1.06711	1.03899	1.14455	1.19536	1.06879
41.3334	0.968993	1.01158	1.00641	1.02825	1.04027	1.03114	41.3334	1.13195	1.19272	1.13434	1.21475	1.19624	1.21003	41.3334	1.00146	1.06789	1.04197	1.1448	1.20636	1.07374
42	0.968993	1.00821	1.00761	1.02704	1.0394	1.03764	42	1.13611	1.19281	1.13933	1.21475	1.20095	1.21523	42	1.00279	1.06982	1.04468	1.14622	1.20268	1.0819
42.6667	0.971947	1.01722	1.00759	1.02579	1.04126	1.03089	42.6667	1.13845	1.19675	1.14008	1.21838	1.20367	1.21613	42.6667	1.00274	1.06888	1.05076	1.14189	1.20355	1.08001
43.3334	0.970997	1.01566	1.00919	1.03289	1.04086	1.03367	43.3334	1.14253	1.19586	1.14352	1.22131	1.20727	1.2237	43.3334	1.00316	1.07599	1.04033	1.14447	1.20199	1.0853
44	0.973806	1.01397	1.00662	1.03352	1.04235	1.03267	44	1.14416	1.20212	1.14727	1.22419	1.20865	1.22307	44	1.00131	1.07336	1.03534	1.14929	1.20138	1.08034
44.6667	0.969043	1.01767	1.01192	1.03721	1.04028	1.03367	44.6667	1.14478	1.20437	1.15028	1.22504	1.21215	1.22665	44.6667	1.00246	1.06837	1.03516	1.14874	1.19873	1.08864
45.3334	0.971532	1.01623	1.01338	1.0374	1.04114	1.03415	45.3334	1.14858	1.20814	1.14819	1.22429	1.21522	1.22792	45.3334	0.999407	1.07212	1.03642	1.15298	1.20057	1.08797
46	0.981457	1.01946	1.00829	1.03938	1.04093	1.03748	46	1.14849	1.20593	1.15132	1.22549	1.21572	1.23225	46	1.00147	1.06019	1.03964	1.15629	1.2019	1.08431
46.6667	0.978948	1.01309	1.01238	1.04817	1.04026	1.03428	46.6667	1.14772	1.20852	1.1532	1.22098	1.22106	1.23882	46.6667	1.00401	1.05675	1.04425	1.15669	1.20034	1.07497
47.3334	0.989972	1.01418	1.0087	1.04851	1.04209	1.03632	47.3334	1.1508	1.20729	1.15569	1.22946	1.22671	1.24403	47.3334	0.999894	1.05309	1.04674	1.1622	1.20387	1.07586
48	0.990751	1.01871	1.01436	1.04724	1.04506	1.03802	48	1.14768	1.20839	1.15575	1.22418	1.2268	1.25174	48	1.00379	1.05786	1.04094	1.17009	1.20298	1.0759
48.6667	0.985353	1.01516	1.01359	1.05583	1.04462	1.03555	48.6667	1.15292	1.20808	1.16096	1.22421	1.2268	1.25174	48.6667	1.00705	1.05727	1.03817	1.17342	1.20638	1.08011
49.3334	0.981535	1.02308	1.01536	1.06328	1.04461	1.03638	49.3334	1.15585	1.21095	1.16155	1.21773	1.23234	1.25573	49.3334	1.00883	1.06311	1.02512	1.17519	1.20265	1.0836
50	0.983475	1.02293	1.01561	1.05882	1.04662	1.03662	50	1.15298	1.21287	1.16729	1.22385	1.23562	1.25718	50	1.00901	1.06569	1.02439	1.17831	1.20093	1.09327
50.6667	0.978798	1.02447	1.01268	1.0526	1.04598	1.03873	50.6667	1.15269	1.21277	1.16756	1.2215	1.23658	1.26279	50.6667	1.00806	1.0676	1.01996	1.18395	1.20373	1.09258
51.3334	0.98473	1.0242	1.01375	1.0608	1.04698	1.0399	51.3334	1.15359	1.22015	1.16573	1.22275	1.24081	1.26649	51.3334	1.0078	1.06875	1.01498	1.18522	1.21307	1.09229
52	0.982469	1.02768	1.01274	1.0654	1.04554	1.04162	52	1.15279	1.21764	1.1698	1.22134	1.24677	1.26236	52	1.00373	1.06727	1.02257	1.18788	1.21601	1.0844
52.6667	0.98712	1.02753	1.01661	1.06508	1.04612	1.03785	52.6667	1.15132	1.2184	1.17309	1.21835	1.24738	1.26896	52.6667	1.0059	1.06181	1.02264	1.18851	1.22418	1.08356
53.3334	0.990981	1.02976	1.01464	1.06207	1.04567	1.03839	53.3334	1.15673	1.21718	1.1706	1.21673	1.24963	1.2775	53.3334	1.00222	1.06907	1.01923	1.19631	1.23512	1.07576
54	0.99467	1.03427	1.01279	1.0737	1.04734	1.04138	54	1.15501	1.21774	1.17221	1.21705	1.2537	1.27405	54	1.00242	1.07138	1.02409	1.1999	1.23866	1.0816
54.6667	0.993456	1.02233	1.01518	1.07921	1.04808	1.03818	54.6667	1.15886	1.22078	1.17316	1.21236	1.25664	1.27611	54.6667	1.00221	1.07136	1.02609	1.20319	1.2408	1.08973
55.3334	0.989862	1.02998	1.01695	1.08146	1.04814	1.04973	55.3334	1.15982	1.21386	1.17578	1.21265	1.26159	1.26102	55.3334	1.00684	1.0741	1.01991	1.20571	1.24105	1.09399
56	0.989072	1.02828	1.01522	1.08182	1.04888	1.04684	56	1.1562	1.21763	1.17952	1.21696	1.26191	1.26852	56	1.01063	1.07416	1.01767	1.20648	1.23752	1.10189
56.6667	0.985888	1.0357	1.01629	1.08616	1.04858	1.04844	56.6667	1.15628	1.22432	1.18023	1.21277	1.26699	1.26972	56.6667	1.01381	1.07541	1.02081	1.2094	1.23313	1.10587
57.3334	0.989245	1.03712	1.01904	1.08527	1.04821	1.0524	57.3334	1.15662	1.22095	1.18654	1.20838	1.26622	1.27597	57.3334	1.01826	1.07286	1.02372	1.21039	1.23547	1.11049
58	0.994385	1.03498	1.01882	1.08908	1.05045	1.0536	58	1.15694	1.22095	1.18411	1.20868	1.27454	1.26933	58	1.01694	1.06421	1.0286	1.21407	1.23963	1.10358
58.6667	0.999789	1.03518	1.02185	1.09625	1.05099	1.04838	58.6667	1.154	1.22666	1.18563	1.20656	1.27529	1.27049	58.6667	1.0182	1.06714	1.03049	1.21465	1.24158	1.08783
59.3334	0.99866	1.03333	1.01772	1.09399	1.05178	1.05145	59.3334	1.15461	1.22304	1.18488	1.20131	1.2809	1.27295	59.3334	1.02272	1.0706	1.02988	1.21442	1.24602	1.08098

## Sheet: Figure4c
Mouse1 - Day1		Mouse1 - Day2		Mouse1 - Day3		Mouse2 -Day1		Mouse2 -Day2		Mouse2 -Day3
cdFLIIP	FLIIP	cdFLIIP	FLIIP	cdFLIIP	FLIIP	cdFLIIP	FLIIP	cdFLIIP	FLIIP	cdFLIIP	FLIIP
1.54212	1.46883	1.4481	1.41833	1.49385	1.44183	1.49099	1.59487	1.50754	1.54304	1.4923	1.54245
1.55207	1.5239	1.4551	1.38753	1.49388	1.3859	1.4935	1.50653	1.47888	1.48193	1.56122	1.61222
1.53865	1.49719	1.45249	1.36772	1.49206	1.46412	1.47178	1.52492	1.50044	1.56017	1.57074	1.55762
1.52452	1.49693	1.4548	1.38699	1.49213	1.44213	1.48829	1.50614	1.48353	1.55519	1.55768	1.56025
1.52657	1.46045	1.45107	1.38655	1.49342	1.46987	1.50092	1.47186	1.49035	1.55897	1.50489	1.57935
1.54847	1.46439	1.44405	1.38129	1.50921	1.41522	1.48484	1.58476	1.47612	1.6044	1.55527	1.57642
1.53599	1.48768	1.44585	1.36982	1.50901	1.45696	1.49095	1.58111	1.48715	1.54361	1.54552	1.61321
1.52093	1.49491	1.44377	1.37606	1.49781	1.46864	1.50483	1.5664	1.5034	1.51145	1.5565	1.69916
1.53405	1.50557	1.46042	1.41335	1.49485	1.43845	1.50593	1.48131	1.48471	1.44926	1.52833	1.54563
1.5397	1.46649	1.43124	1.42358	1.50021	1.42946	1.49022	1.53763	1.48926	1.50257	1.55768	1.605
1.54245	1.49029	1.45599	1.38359	1.50251	1.42635	1.50083	1.5	1.48429	1.50558	1.56892	1.68107
1.52619	1.46193	1.45616	1.41381	1.49668	1.48817	1.48061	1.54117	1.49929	1.47116	1.56614	1.47098
1.54828	1.48722	1.46421	1.42701	1.51411	1.45899	1.49599	1.46595	1.51758	1.6268	1.55703	1.56798
1.53984	1.48758	1.45534	1.41033	1.52156	1.46002	1.48682	1.49853	1.47174	1.53378	1.54542	1.53851
1.53322	1.49493	1.46251	1.38676	1.49938	1.52181	1.49381	1.48953	1.47189	1.53207	1.55631	1.41673
1.55436	1.53408	1.44865	1.51072	1.4927	1.47563	1.47713	1.48598	1.49525	1.50729	1.54065	1.59508
1.5513	1.5274	1.44188	1.45929	1.4955	1.56228	1.49799	1.48871	1.49396	1.55409	1.55119	1.60359
1.52953	1.48089	1.4485	1.5102	1.50633	1.48026	1.4913	1.47282	1.4864	1.57004	1.54457	1.55428
1.53531	1.48041	1.44543	1.48324	1.5005	1.46214	1.49354	1.54592	1.49125	1.54259	1.53281
1.52223	1.47481	1.44163	1.4442	1.50744	1.50279	1.49427	1.57452	1.49394	1.50013	1.53475
1.5252	1.49571	1.44361	1.49748	1.5037	1.48295	1.47861	1.47044	1.50758	1.47825	1.5458
	1.49047	1.44534	1.42269		1.50364	1.47903	1.51065	1.49571	1.50636	1.5444
	1.46035	1.45154	1.42129		1.43449	1.46099	1.55696	1.50218	1.59466	1.56216
	1.46541	1.43629	1.39421		1.45233	1.48995	1.50158	1.50277	1.37849	1.55757
	1.49402	1.44829	1.41329		1.50484	1.5072	1.53145	1.49079	1.57045	1.54567
	1.48164	1.44945	1.46214		1.54886	1.49827	1.46226	1.49478	1.38524	1.55243
	1.51785		1.41358		1.45676	1.50081	1.55705	1.51485	1.5714	1.56893
	1.48709		1.43315		1.45659	1.54168	1.4944	1.49994	1.43938	1.56276
	1.52959		1.46228			1.48639	1.54796	1.49555	1.62757	1.57254
	1.48992		1.50227				1.4888	1.48421		1.54499
	1.53416						1.54964	1.48635		1.5663
	1.53436						1.52789	1.48467		1.56085
	1.57307						1.46413	1.51469		1.56206
	1.54393						1.43734	1.49161		1.57593
	1.57356						1.63389	1.49827		1.57704
	1.46132						1.58093	1.50235		1.56844
	1.48769						1.46827	1.47239		1.56504
	1.55209						1.52403			1.56894
	1.60902						1.65117			1.55572
	1.55205						1.45619
	1.52801						1.56213
	1.57779						1.57171
	1.48175
	1.54777
	1.53311
	1.56739

[truncated: 5 more sheets: Figure4d, FigureSI4d, FigureSI4g, FigureSI5e, FigureSI8b]
